# Supplementary material for: Hydrogel tapes for fault-tolerant strong wet adhesion
Source: Nat Commun. 2021 Dec 9;12:7156. doi: 10.1038/s41467-021-27529-5 (PMC8660897; doi:10.1038/s41467-021-27529-5)
Supplement: Supplementary file 11 — Source Data [file 41467_2021_27529_MOESM11_ESM.xlsx]

## Sheet: Fig. 2d
Fig. 2d	Non-Ox			Chem-Ox			Electro-Ox
	Strain (%)	Stress (MPa)		Strain (%)	Stress (MPa)		Strain (%)	Stress (MPa)
	0	0.0208001		0.0004	0.0650794		0	0.000226805
	0.21835	0.0210822		0.1726	0.0658034		0.203313	0.00678489
	0.60907	0.0209286		0.5342	0.067294		0.882067	0.00820756
	0.97834	0.0220721		0.8679	0.0682269		1.52584	0.0148547
	1.34365	0.022813		1.2021	0.0692152		2.1641	0.0161101
	1.71072	0.0225959		1.5352	0.0696557		2.80305	0.0229886
	2.0768	0.0232483		1.8685	0.0709263		3.44016	0.0241943
	2.44398	0.022423		2.2009	0.0721332		4.07926	0.0282493
	2.81138	0.0214508		2.5345	0.073611		4.71569	0.0326691
	3.17823	0.0212924		2.869	0.0752321		5.35502	0.0353153
	3.54464	0.0216694		3.2029	0.0762524		5.99228	0.03916
	3.91138	0.0222671		3.5351	0.077026		6.62955	0.0418712
	4.27779	0.0237872		3.8673	0.0774363		7.2688	0.0460032
	4.64585	0.0242987		4.2006	0.0782064		7.90484	0.0486643
	5.01215	0.0243653		4.5346	0.078713		8.54364	0.0522471
	5.37669	0.02529		4.8698	0.0797962		9.18098	0.0557373
	5.74497	0.0244148		5.2024	0.0814963		9.82047	0.0568567
	6.10973	0.0238926		5.5353	0.0826851		10.4566	0.0605314
	6.47757	0.0249721		5.8677	0.0839657		11.0962	0.0644282
	6.84409	0.0251909		6.2018	0.0848009		11.7336	0.0659018
	7.20984	0.0256018		6.536	0.0858503		12.3706	0.0703542
	7.57691	0.0267319		6.8682	0.0866244		13.0094	0.0705085
	7.94508	0.0273593		7.2017	0.0875145		13.6465	0.0764976
	8.3116	0.0281117		7.5337	0.0885868		14.2848	0.0762314
	8.67889	0.0292872		7.8672	0.0894793		14.9218	0.0807227
	9.04442	0.0302291		8.2018	0.0903716		15.5607	0.0816844
	9.41182	0.0315091		8.536	0.0910229		16.1978	0.0848779
	9.77867	0.0326755		8.8689	0.0918203		16.8377	0.0892675
	10.1459	0.0340102		9.2018	0.092745		17.4747	0.0878656
	10.5106	0.0344894		9.5349	0.0934993		18.1126	0.0945445
	10.8772	0.035018		9.8692	0.0951435		18.7509	0.0924246
	11.2448	0.0355058		10.2018	0.0966557		19.3876	0.0988468
	11.6115	0.0363372		10.5355	0.0980261		20.0256	0.0979025
	11.9786	0.0375538		10.8686	0.0987988		20.6635	0.102074
	12.3435	0.0394634		11.2024	0.0996328		21.3026	0.104604
	12.71	0.0417497		11.5352	0.0998216		21.9389	0.106242
	13.0771	0.0444126		11.8681	0.100218		22.5779	0.109988
	13.4444	0.0457927		12.201	0.101353		23.2154	0.110451
	13.8116	0.0465917		12.5357	0.102305		23.8529	0.11343
	14.1781	0.0465538		12.869	0.103516		24.4924	0.114205
	14.5433	0.0473574		13.2016	0.105085		25.1285	0.117916
	14.9115	0.0480461		13.5341	0.106137		25.7673	0.120775
	15.279	0.0493724		13.8672	0.106606		26.4047	0.121381
	15.6466	0.0511973		14.2015	0.10768		27.0439	0.124249
	16.0119	0.052659		14.5353	0.108341		27.6796	0.126501
	16.3767	0.0539612		14.8701	0.10921		28.3192	0.128462
	16.7432	0.0552464		15.2012	0.110119		28.9567	0.131766
	17.1106	0.0566303		15.5342	0.110957		29.5942	0.131673
	17.478	0.0577609		15.8691	0.111834		30.2333	0.136839
	17.844	0.0596484		16.202	0.112743		30.8696	0.135665
	18.2108	0.0609553		16.5362	0.113183		31.5087	0.141275
	18.5765	0.0628483		16.8691	0.113896		32.146	0.14037
	18.9439	0.0631703		17.2009	0.115264		32.7846	0.143568
	19.312	0.0634966		17.5343	0.116627		33.4205	0.14617
	19.6783	0.0642554		17.8689	0.117985		34.0604	0.146413
	20.0446	0.0645713		18.203	0.11894		34.698	0.152038
	20.4096	0.0665431		18.5359	0.119904		35.3357	0.150059
	20.7782	0.0688158		18.8671	0.119979		35.9744	0.155642
	21.1452	0.0710332		19.2007	0.12029		36.6102	0.153901
	21.5127	0.0724288		19.5346	0.120983		37.2497	0.159108
	21.8768	0.0744971		19.8694	0.121935		37.8866	0.160114
	22.2438	0.0743044		20.2019	0.123264		38.5254	0.16034
	22.6097	0.0745195		20.5358	0.124556		39.1628	0.165002
	22.9777	0.0751733		20.8677	0.126036		39.801	0.165152
	23.3442	0.0759887		21.201	0.126744		40.4386	0.168814
	23.7107	0.0778698		21.5379	0.127543		41.0762	0.168508
	24.077	0.07901		21.8689	0.128405		41.7159	0.17143
	24.4435	0.080588		22.2012	0.129237		42.3519	0.174171
	24.8113	0.0821159		22.5343	0.13028		42.9912	0.175672
	25.1789	0.0835145		22.8669	0.131292		43.628	0.179045
	25.5454	0.0847073		23.2023	0.132198		44.2669	0.179758
	25.9116	0.0858464		23.5364	0.132607		44.9038	0.181183
	26.2787	0.088028		23.8687	0.132948		45.5425	0.183912
	26.645	0.0887534		24.2023	0.133954		46.1795	0.184053
	27.0114	0.0900802		24.5341	0.13468		46.8175	0.189235
	27.3774	0.090845		24.8683	0.136419		47.4569	0.187961
	27.745	0.0904831		25.2023	0.137556		48.0928	0.192756
	28.11	0.0903748		25.5365	0.138771		48.7317	0.191355
	28.4786	0.0922648		25.868	0.139771		49.3684	0.195008
	28.8434	0.0936311		26.2019	0.140009		50.0081	0.197123
	29.2105	0.0953958		26.5357	0.140393		50.6449	0.196318
	29.5777	0.0986128		26.8684	0.140463		51.2838	0.201535
	29.9434	0.0995665		27.2016	0.142068		51.9211	0.200355
	30.3103	0.101256		27.5345	0.142319		52.5583	0.207083
	30.6783	0.101656		27.8678	0.144283		53.1975	0.203206
	31.0441	0.10167		28.2017	0.145427		53.8342	0.208647
	31.4115	0.102577		28.5343	0.146472		54.4733	0.209834
	31.7792	0.103037		28.8678	0.146946		55.1096	0.210953
	32.1456	0.104904		29.2015	0.147389		55.7481	0.215035
	32.5116	0.105167		29.5348	0.14851		56.3858	0.212994
	32.8771	0.10732		29.8692	0.148873		57.0253	0.218035
	33.2435	0.108678		30.2018	0.150449		57.6626	0.217678
	33.6103	0.109629		30.5359	0.150937		58.3003	0.221872
	33.9782	0.110985		30.8687	0.15173		58.9387	0.221487
	34.3451	0.112262		31.2021	0.152433		59.575	0.223231
	34.7117	0.113652		31.5357	0.153178		60.2139	0.227658
	35.0769	0.11443		31.8693	0.154295		60.851	0.227573
	35.4438	0.116231		32.2009	0.15537		61.4904	0.229783
	35.8117	0.11587		32.5343	0.157801		62.1272	0.231339
	36.1782	0.116934		32.8688	0.15844		62.7658	0.232496
	36.5448	0.117494		33.2028	0.159038		63.4036	0.235858
	36.9112	0.117298		33.5356	0.159583		64.041	0.235871
	37.2779	0.119252		33.8677	0.159238		64.6797	0.24023
	37.6457	0.121003		34.2006	0.160191		65.3165	0.238799
	38.0115	0.12325		34.5348	0.16087		65.9551	0.24313
	38.3781	0.125311		34.8694	0.162367		66.592	0.244993
	38.7442	0.128016		35.2022	0.163759		67.2317	0.244251
	39.1104	0.12709		35.5355	0.165502		67.8681	0.249206
	39.4772	0.126871		35.8678	0.165731		68.5068	0.246472
	39.8434	0.127987		36.2026	0.166647		69.1448	0.253462
	40.2104	0.127475		36.5356	0.167842		69.7821	0.251384
	40.5771	0.128437		36.8675	0.167755		70.421	0.256012
	40.9451	0.130795		37.201	0.168989		71.0579	0.255833
	41.3109	0.132397		37.5341	0.169993		71.696	0.257334
	41.6779	0.132493		37.8681	0.17092		72.3328	0.263139
	42.0439	0.134845		38.2025	0.17102		72.9726	0.260085
	42.4113	0.135834		38.5359	0.171849		73.6091	0.266154
	42.7786	0.135857		38.868	0.172427		74.2476	0.263357
	43.146	0.138588		39.2015	0.173346		74.8859	0.269026
	43.5111	0.139548		39.5351	0.175384		75.5236	0.268324
	43.8768	0.140938		39.8691	0.176202		76.1618	0.269731
	44.2444	0.142133		40.2023	0.177808		76.799	0.274321
	44.6101	0.142117		40.535	0.178248		77.4371	0.273535
	44.9792	0.14124		40.8683	0.177822		78.0745	0.27828
	45.3439	0.142004		41.202	0.178291		78.7137	0.278238
	45.7103	0.143378		41.5355	0.179188		79.3507	0.279131
	46.078	0.143695		41.8684	0.179457		79.9895	0.281365
	46.4441	0.147269		42.2014	0.181233		80.6269	0.282883
	46.8113	0.149922		42.5343	0.182714		81.2637	0.286485
	47.1785	0.150545		42.8689	0.183604		81.9034	0.285869
	47.544	0.151198		43.2028	0.184612		82.5396	0.290302
	47.9114	0.151972		43.534	0.185052		83.1788	0.291138
	48.2789	0.150467		43.8672	0.185548		83.8154	0.291282
	48.6461	0.151151		44.2017	0.186746		84.4549	0.296085
	49.0115	0.153359		44.5348	0.187344		85.0914	0.294223
	49.3769	0.15363		44.87	0.187963		85.731	0.299263
	49.7432	0.155471		45.2019	0.18868		86.368	0.297646
	50.1103	0.157477		45.5359	0.190089		87.0054	0.30386
	50.4785	0.158206		45.8685	0.189686		87.6444	0.303459
	50.8449	0.15859		46.2023	0.191195		88.2808	0.304821
	51.2122	0.160361		46.536	0.191862		88.9198	0.308822
	51.5769	0.161274		46.869	0.193228		89.5569	0.305104
	51.9437	0.162496		47.201	0.195193		90.1958	0.31418
	52.3117	0.164209		47.5342	0.195926		90.8323	0.311982
	52.6778	0.164478		47.8692	0.196236		91.4718	0.316738
	53.0445	0.164762		48.203	0.196286		92.109	0.314849
	53.4114	0.16471		48.5356	0.196055		92.7465	0.319587
	53.7778	0.164521		48.867	0.196467		93.3856	0.320603
	54.1455	0.165407		49.2004	0.197774		94.0222	0.319217
	54.5119	0.167692		49.5345	0.199107		94.6608	0.324968
	54.8774	0.170407		49.8699	0.200338		95.2976	0.32338
	55.2443	0.171334		50.2023	0.201904		95.9373	0.327411
	55.61	0.174968		50.5362	0.202337		96.5734	0.328362
	55.9778	0.174349		50.8675	0.203266		97.2128	0.330798
	56.3442	0.173276		51.2015	0.203392		97.8502	0.332107
	56.7109	0.173282		51.5362	0.204253		98.4876	0.333546
	57.0774	0.173711		51.868	0.204934		99.1267	0.337285
	57.444	0.174664		52.2013	0.205759		99.7629	0.337247
	57.8107	0.176633		52.5335	0.206574		100.402	0.338483
	58.1791	0.178022		52.8673	0.206853		101.039	0.343092
	58.5444	0.177442		53.2028	0.207423		101.678	0.341025
	58.9115	0.180922		53.5356	0.208407		102.315	0.347024
	59.2786	0.180908		53.8684	0.209568		102.954	0.3448
	59.6456	0.182682		54.2021	0.210742		103.591	0.348854
	60.0111	0.183042		54.5345	0.212131		104.229	0.349471
	60.3772	0.184807		54.8687	0.212905		104.868	0.352109
	60.7449	0.185562		55.2016	0.212979		105.504	0.35508
	61.1101	0.186551		55.5366	0.213226		106.144	0.352113
	61.4786	0.18729		55.8682	0.213247		106.78	0.36074
	61.844	0.186654		56.2028	0.214088		107.419	0.356316
	62.2105	0.187423		56.5353	0.215394		108.056	0.36342
	62.5776	0.187678		56.8685	0.217035		108.695	0.358642
	62.9443	0.189011		57.2014	0.218499		109.333	0.364472
	63.3112	0.192182		57.535	0.219749		109.971	0.366322
	63.6785	0.193957		57.869	0.220426		110.608	0.36621
	64.0442	0.195252		58.2023	0.220393		111.245	0.371382
	64.4109	0.196027		58.534	0.221019		111.884	0.367971
	64.7792	0.195036		58.8678	0.221149		112.521	0.374202
	65.1464	0.194546		59.2013	0.222621		113.16	0.372609
	65.5112	0.195511		59.5348	0.223523		113.797	0.376265
	65.8767	0.19575		59.8705	0.224468		114.435	0.376996
	66.2435	0.197512		60.2015	0.224937		115.073	0.378151
	66.6107	0.200213		60.5353	0.225819		115.711	0.381466
	66.9782	0.201181		60.8682	0.226584		116.35	0.382341
	67.3443	0.20325		61.2028	0.2275		116.986	0.384174
	67.7114	0.203653		61.5357	0.2295		117.625	0.386137
	68.0764	0.203507		61.8683	0.230513		118.262	0.386266
	68.4446	0.205706		62.2006	0.230997		118.901	0.391842
	68.8114	0.206132		62.5341	0.231321		119.538	0.390376
	69.1769	0.206189		62.8696	0.231142		120.177	0.394206
	69.5434	0.208318		63.2029	0.231605		120.815	0.392024
	69.9108	0.207863		63.5348	0.232583		121.452	0.395579
	70.2785	0.20814		63.8666	0.234409		122.091	0.398364
	70.6463	0.208807		64.2003	0.235852		122.728	0.39747
	71.0117	0.20893		64.535	0.237442		123.366	0.404845
	71.3764	0.210731		64.8698	0.237799		124.003	0.3988
	71.7442	0.213907		65.2015	0.237997		124.643	0.407534
	72.1097	0.215147		65.5352	0.237692		125.279	0.403584
	72.4782	0.216616		65.8672	0.237716		125.918	0.40969
	72.8445	0.217304		66.2018	0.238838		126.556	0.40912
	73.2104	0.216824		66.5367	0.240051		127.193	0.410026
	73.577	0.215778		66.8682	0.241429		127.832	0.415495
	73.9441	0.217199		67.2013	0.241617		128.469	0.412801
	74.3119	0.216881		67.5338	0.242614		129.108	0.419273
	74.6787	0.219671		67.8677	0.243453		129.744	0.415781
	75.0443	0.221945		68.2031	0.243987		130.383	0.422213
	75.4118	0.222947		68.5357	0.245058		131.021	0.422895
	75.7783	0.224578		68.8684	0.246184		131.659	0.422778
	76.1455	0.225004		69.2017	0.24717		132.297	0.425703
	76.5107	0.224322		69.5343	0.247336		132.934	0.42519
	76.8776	0.225188		69.869	0.247491		133.573	0.429151
	77.2446	0.226512		70.2025	0.247495		134.21	0.430636
	77.6107	0.227212		70.536	0.248631		134.849	0.431468
	77.9792	0.227446		70.8681	0.250125		135.486	0.434313
	78.3441	0.229619		71.2023	0.251832		136.125	0.43319
	78.7105	0.228956		71.535	0.253791		136.762	0.438595
	79.0771	0.229505		71.8685	0.254241		137.401	0.43663
	79.445	0.231175		72.202	0.254975		138.038	0.440598
	79.8113	0.233239		72.5356	0.254964		138.676	0.441146
	80.1783	0.235732		72.8685	0.255083		139.314	0.441476
	80.5434	0.237694		73.2017	0.255788		139.951	0.449736
	80.9118	0.237796		73.5339	0.256969		140.59	0.443891
	81.2788	0.237848		73.8676	0.258762		141.227	0.451089
	81.6459	0.236593		74.2018	0.259504		141.867	0.445933
	82.0124	0.235078		74.5352	0.260582		142.503	0.455203
	82.377	0.236688		74.869	0.261305		143.142	0.451689
	82.7432	0.237935		75.2012	0.262045		143.78	0.455128
	83.1107	0.239645		75.5358	0.262488		144.418	0.458528
	83.4789	0.242767		75.8683	0.262739		145.056	0.455924
	83.845	0.244441		76.202	0.264138		145.692	0.464822
	84.2111	0.245005		76.535	0.264305		146.331	0.459303
	84.5769	0.245159		76.8689	0.264762		146.968	0.467289
	84.9437	0.24571		77.2012	0.265106		147.607	0.464224
	85.3118	0.245723		77.5341	0.265725		148.245	0.467577
	85.6779	0.246607		77.8684	0.266967		148.883	0.468744
	86.0446	0.246824		78.2025	0.268294		149.521	0.468828
	86.4109	0.247568		78.5355	0.269823		150.158	0.473562
	86.7788	0.249056		78.8672	0.271229		150.797	0.473241
	87.1456	0.247519		79.2001	0.271758		151.434	0.477382
	87.5115	0.250226		79.5346	0.271502		152.072	0.479899
	87.8777	0.250856		79.8695	0.27154		152.71	0.477005
	88.2442	0.25273		80.2019	0.271737		153.349	0.482412
	88.61	0.25476		80.5361	0.272376		153.985	0.480648
	88.9778	0.255862		80.8677	0.273829		154.624	0.488687
	89.3446	0.256195		81.2021	0.275186		155.262	0.485511
	89.7107	0.256392		81.536	0.276882		155.899	0.487379
	90.0772	0.255248		81.8682	0.277403		156.538	0.492551
	90.4444	0.25387		82.2018	0.277622		157.175	0.489629
	90.8109	0.256566		82.5337	0.277874		157.814	0.49705
	91.1788	0.258388		82.8669	0.27899		158.451	0.490827
	91.5449	0.259966		83.2024	0.279552		159.09	0.500507
	91.9117	0.26281		83.5363	0.280344		159.726	0.496117
	92.2786	0.264578		83.8687	0.2811		160.366	0.501887
	92.6452	0.263896		84.2024	0.281081		161.003	0.503138
	93.0109	0.263933		84.5341	0.281846		161.641	0.50076
	93.3771	0.264586		84.8679	0.28193		162.28	0.508449
	93.7444	0.263576		85.202	0.283341		162.916	0.504449
	94.1101	0.265804		85.5362	0.284738		163.555	0.512828
	94.4797	0.267163		85.868	0.285911		164.191	0.508752
	94.8435	0.267151		86.2022	0.287597		164.831	0.513372
	95.2102	0.268388		86.5351	0.287191		165.468	0.514267
	95.5771	0.268597		86.8681	0.287411		166.107	0.515459
	95.945	0.270674		87.2012	0.28771		166.744	0.520507
	96.3105	0.27277		87.5354	0.287755		167.381	0.515621
	96.6776	0.274217		87.869	0.288237		168.021	0.520752
	97.0434	0.275204		88.2015	0.290179		168.656	0.523392
	97.4113	0.276241		88.5337	0.291236		169.296	0.526066
	97.7797	0.27554		88.8669	0.292575		169.932	0.528246
	98.146	0.273587		89.2016	0.293612		170.571	0.526225
	98.5115	0.273877		89.5354	0.293969		171.208	0.531397
	98.8765	0.274397		89.8701	0.293664		171.847	0.529618
	99.2435	0.276104		90.2014	0.294271		172.486	0.533832
	99.6114	0.279835		90.5349	0.294956		173.122	0.535621
	99.979	0.282408		90.8683	0.295333		173.762	0.534619
	100.344	0.282056		91.2023	0.295708		174.397	0.541892
	100.71	0.283088		91.5363	0.295961		175.037	0.538232
	101.077	0.281924		91.8684	0.295962		175.674	0.543888
	101.444	0.281705		92.2004	0.295715		176.312	0.542022
	101.811	0.283668		92.5345	0.297616		176.95	0.547974
	102.178	0.28319		92.8682	0.299123		177.588	0.548469
	102.544	0.285022		93.2032	0.300121		178.225	0.54795
	102.911	0.286694		93.5349	0.300983		178.863	0.554821
	103.278	0.286783		93.8672	0.301129		179.502	0.54879
	103.646	0.287299		94.2002	0.30128		180.139	0.558634
	104.011	0.288438		94.5345	0.300572		180.778	0.555788
	104.377	0.28941		94.8698	0.300223		181.414	0.560201
	104.744	0.291611		95.202	0.302051		182.053	0.559947
	105.11	0.293404		95.536	0.303123		182.691	0.560373
	105.478	0.292427		95.8675	0.305025		183.33	0.567972
	105.844	0.292628		96.2026	0.305859		183.967	0.563034
	106.211	0.292316		96.5365	0.307285		184.605	0.569274
	106.577	0.291625		96.8688	0.306764		185.243	0.567039
	106.944	0.293442		97.202	0.307008		185.88	0.572336
	107.312	0.296996		97.5337	0.308201		186.519	0.575589
	107.679	0.29951		97.8668	0.308726		187.156	0.574595
	108.044	0.3005		98.2028	0.310033		187.795	0.578643
	108.411	0.302987		98.5355	0.310633		188.432	0.576447
	108.779	0.30115		98.8684	0.311247		189.07	0.583563
	109.145	0.300707		99.2019	0.312214		189.709	0.583821
	109.511	0.300187		99.534	0.312351		190.346	0.58313
	109.877	0.300112		99.8686	0.313897		190.985	0.588913
	110.244	0.302448		100.202	0.315209		191.621	0.585431
	110.611	0.303179		100.536	0.31718		192.26	0.594163
	110.979	0.304242		100.868	0.317025		192.897	0.590057
	111.344	0.306949		101.202	0.317122		193.535	0.595293
	111.711	0.307782		101.535	0.316928		194.174	0.595214
	112.077	0.307481		101.869	0.316918		194.812	0.5987
	112.444	0.309586		102.202	0.317989		195.449	0.604739
	112.812	0.310081		102.535	0.319602		196.088	0.595981
	113.178	0.311963		102.869	0.321903		196.726	0.605433
	113.544	0.312523		103.202	0.323195		197.362	0.602456
	113.911	0.310978		103.534	0.324347		198.001	0.610655
	114.279	0.312598		103.868	0.324775		198.638	0.6075
	114.646	0.311102		104.201	0.324458		199.277	0.613135
	115.012	0.312667		104.535	0.324857		199.914	0.613527
	115.377	0.31469		104.87	0.325159		200.553	0.612193
	115.743	0.317797		105.202	0.326471		201.191	0.620572
	116.111	0.320491		105.535	0.327562		201.828	0.616546
	116.478	0.320893		105.868	0.328339		202.467	0.621558
	116.845	0.319501		106.203	0.328955		203.104	0.621843
	117.211	0.318494		106.536	0.330017		203.742	0.623965
	117.577	0.318964		106.869	0.330773		204.379	0.627383
	117.944	0.31875		107.201	0.331836		205.019	0.625491
	118.312	0.319577		107.534	0.333781		205.655	0.631324
	118.679	0.323159		107.869	0.334589		206.294	0.630045
	119.045	0.324007		108.203	0.335139		206.932	0.635458
	119.412	0.325681		108.535	0.335024		207.569	0.63929
	119.778	0.32682		108.867	0.335458		208.208	0.633818
	120.145	0.327774		109.201	0.335349		208.845	0.640872
	120.512	0.326215		109.534	0.336213		209.483	0.638993
	120.877	0.328903		109.869	0.337999		210.121	0.644004
	121.244	0.328334		110.202	0.340248		210.76	0.644495
	121.611	0.328632		110.536	0.341833		211.397	0.647339
	121.978	0.329508		110.868	0.342675		212.035	0.651255
	122.344	0.32883		111.202	0.343165		212.673	0.646143
	122.711	0.33031		111.536	0.342653		213.31	0.65826
	123.077	0.330886		111.868	0.342971		213.949	0.649755
	123.445	0.333802		112.201	0.344018		214.586	0.659291
	123.811	0.337478		112.534	0.345319		215.225	0.657746
	124.178	0.33861		112.868	0.347348		215.862	0.663132
	124.544	0.339967		113.201	0.347838		216.501	0.663612
	124.912	0.33923		113.535	0.348997		217.138	0.661168
	125.279	0.33813		113.868	0.349198		217.777	0.669935
	125.644	0.336568		114.202	0.349914		218.414	0.665834
	126.011	0.336688		114.535	0.351162		219.052	0.674454
	126.377	0.337925		114.869	0.352493		219.69	0.671453
	126.744	0.341315		115.201	0.353605		220.327	0.673785
	127.112	0.343733		115.535	0.354002		220.966	0.676262
	127.479	0.344221		115.868	0.353888		221.603	0.678439
	127.843	0.346565		116.202	0.353906		222.242	0.682391
	128.211	0.345264		116.536	0.354085		222.879	0.679663
	128.577	0.345155		116.868	0.355252		223.518	0.684941
	128.944	0.346728		117.202	0.357807		224.155	0.687216
	129.312	0.34705		117.534	0.359813		224.793	0.684109
	129.679	0.34803		117.869	0.361363		225.431	0.693174
	130.043	0.348838		118.203	0.361759		226.068	0.690498
	130.412	0.348576		118.534	0.361997		226.707	0.695811
	130.779	0.34823		118.867	0.36201		227.344	0.694024
	131.146	0.350081		119.2	0.36185		227.983	0.699172
	131.512	0.351377		119.535	0.362533		228.62	0.699357
	131.877	0.354463		119.87	0.364177		229.259	0.698104
	132.243	0.35578		120.201	0.365679		229.897	0.70903
	132.611	0.357349		120.536	0.365673		230.534	0.700769
	132.979	0.356864		120.868	0.367388		231.173	0.71075
	133.344	0.354505		121.203	0.367323		231.809	0.706535
	133.712	0.354215		121.536	0.369398		232.448	0.712418
	134.076	0.354118		121.869	0.370165		233.086	0.713378
	134.444	0.356418		122.201	0.371757		233.725	0.715485
	134.813	0.359376		122.534	0.372708		234.362	0.72154
	135.178	0.362056		122.869	0.37275		235	0.714413
	135.544	0.363775		123.203	0.372651		235.638	0.725767
	135.912	0.364631		123.535	0.372743		236.274	0.721564
	136.278	0.363773		123.867	0.372839		236.914	0.726244
	136.646	0.362719		124.2	0.374484		237.55	0.727562
	137.012	0.36398		124.535	0.375933		238.189	0.729934
	137.378	0.36424		124.869	0.378381		238.827	0.73393
	137.744	0.366095		125.202	0.379066		239.466	0.732796
	138.111	0.367433		125.536	0.38		240.102	0.739055
	138.478	0.367733		125.868	0.379195		240.74	0.737381
	138.844	0.36659		126.201	0.378665		241.379	0.738357
	139.211	0.368303		126.536	0.379493		242.017	0.748321
	139.577	0.369719		126.868	0.37937		242.656	0.740808
	139.944	0.371488		127.201	0.381648		243.291	0.750638
	140.311	0.375763		127.534	0.382084		243.93	0.745093
	140.678	0.374455		127.868	0.383217		244.567	0.752223
	141.045	0.375546		128.202	0.383376		245.207	0.753579
	141.412	0.373457		128.536	0.384288		245.843	0.753316
	141.779	0.369203		128.869	0.385268		246.481	0.761166
	142.145	0.37181		129.202	0.386177		247.119	0.752146
	142.511	0.375284		129.534	0.387157		247.757	0.768152
	142.878	0.37762		129.868	0.387914		248.395	0.760345
	143.244	0.379554		130.202	0.388414		249.032	0.767248
	143.611	0.380863		130.536	0.387455		249.671	0.764877
	143.979	0.381544		130.868	0.387229		250.308	0.771594
	144.343	0.381928		131.202	0.388182		250.947	0.77606
	144.711	0.381269		131.535	0.388931		251.584	0.772076
	145.078	0.38063		131.868	0.391493		252.223	0.780758
	145.444	0.382218		132.202	0.393008		252.861	0.775116
	145.811	0.38246		132.534	0.394983		253.498	0.782713
	146.179	0.384714		132.869	0.39514		254.137	0.781851
	146.544	0.386051		133.202	0.39539		254.773	0.78409
	146.912	0.386974		133.534	0.395276		255.412	0.788854
	147.279	0.386897		133.868	0.395525		256.049	0.786908
	147.646	0.38847		134.201	0.396337		256.688	0.794603
	148.012	0.389975		134.535	0.398281		257.325	0.793484
	148.377	0.390713		134.87	0.399058		257.964	0.796668
	148.743	0.391969		135.202	0.400751		258.602	0.802944
	149.111	0.391637		135.536	0.401121		259.239	0.800207
	149.479	0.392149		135.868	0.402416		259.878	0.807738
	149.844	0.389058		136.203	0.402723		260.514	0.80384
	150.212	0.390202		136.536	0.404161		261.154	0.8093
	150.577	0.392758		136.869	0.404715		261.791	0.809967
	150.944	0.394783		137.2	0.406241		262.429	0.812956
	151.312	0.4002		137.534	0.406038		263.066	0.819746
	151.678	0.401207		137.869	0.405717		263.705	0.812536
	152.044	0.402247		138.203	0.406037		264.343	0.826024
	152.411	0.4016		138.535	0.406624		264.981	0.818447
	152.778	0.399595		138.867	0.407488		265.619	0.826423
	153.145	0.399396		139.2	0.40981		266.256	0.826181
	153.512	0.399698		139.535	0.4115		266.895	0.82788
	153.877	0.401153		139.87	0.413404		267.532	0.833231
	154.244	0.403549		140.202	0.413748		268.17	0.831725
	154.611	0.406098		140.535	0.41303		268.808	0.842313
	154.978	0.404339		140.868	0.413214		269.446	0.833968
	155.344	0.407059		141.202	0.412982		270.084	0.84186
	155.711	0.40748		141.537	0.414277		270.722	0.842597
	156.077	0.408367		141.868	0.415803		271.36	0.845188
	156.444	0.410556		142.201	0.417383		271.997	0.850396
	156.812	0.411539		142.533	0.419012		272.636	0.848789
	157.179	0.411379		142.868	0.4193		273.273	0.855844
	157.544	0.411274		143.202	0.420724		273.912	0.853441
	157.912	0.409807		143.536	0.420912		274.549	0.858265
	158.278	0.409074		143.869	0.422616		275.188	0.860978
	158.645	0.413026		144.201	0.423304		275.825	0.859555
	159.011	0.413612		144.534	0.424799		276.463	0.869199
	159.378	0.417475		144.869	0.425242		277.101	0.864807
	159.744	0.421008		145.202	0.42577		277.739	0.870485
	160.111	0.420251		145.536	0.426359		278.377	0.871774
	160.479	0.420006		145.868	0.425853		279.014	0.874936
	160.844	0.418414		146.202	0.427038		279.653	0.878496
	161.211	0.417067		146.536	0.428416		280.29	0.874844
	161.577	0.41767		146.868	0.431019		280.929	0.888433
	161.944	0.420349		147.202	0.433112		281.567	0.879999
	162.312	0.421825		147.535	0.433631		282.204	0.8896
	162.678	0.42528		147.869	0.433966		282.843	0.892425
	163.044	0.426185		148.202	0.434039		283.479	0.892004
	163.411	0.426554		148.534	0.433554		284.118	0.895371
	163.78	0.427998		148.867	0.434131		284.755	0.89195
	164.145	0.426878		149.202	0.435138		285.395	0.904989
	164.512	0.429202		149.535	0.437093		286.031	0.900665
	164.877	0.43022		149.87	0.438529		286.67	0.909707
	165.243	0.429895		150.202	0.440931		287.308	0.905517
	165.611	0.430648		150.536	0.440707		287.945	0.908414
	165.979	0.429786		150.868	0.44225		288.584	0.91579
	166.345	0.428406		151.202	0.442562		289.221	0.912363
	166.711	0.430056		151.535	0.444009		289.859	0.920879
	167.077	0.433225		151.869	0.445428		290.496	0.918596
	167.444	0.437136		152.201	0.446386		291.136	0.925755
	167.813	0.440544		152.534	0.446884		291.773	0.926114
	168.178	0.44157		152.869	0.447137		292.411	0.925761
	168.545	0.440515		153.203	0.447145		293.049	0.933778
	168.911	0.440531		153.535	0.447258		293.686	0.929676
	169.278	0.438142		153.867	0.448993		294.325	0.936
	169.645	0.437414		154.2	0.451038		294.961	0.939945
	170.013	0.439348		154.534	0.452687		295.601	0.939972
	170.377	0.441239		154.869	0.455429		296.238	0.94346
	170.744	0.44367		155.202	0.456796		296.877	0.940228
	171.111	0.44642		155.536	0.456025		297.514	0.952456
	171.478	0.446809		155.867	0.456713		298.152	0.948428
	171.844	0.446369		156.202	0.456652		298.79	0.956365
	172.212	0.44731		156.536	0.457011		299.427	0.955121
	172.577	0.448235		156.868	0.458802		300.066	0.955208
	172.944	0.449694		157.202	0.460149		300.703	0.964922
	173.312	0.450746		157.534	0.461576		301.342	0.954296
	173.679	0.450241		157.868	0.462659		301.979	0.967548
	174.044	0.451087		158.203	0.463339		302.618	0.96282
	174.412	0.44993		158.536	0.464579		303.255	0.975723
	174.778	0.45198		158.869	0.466135		303.894	0.971599
	175.145	0.453124		159.202	0.466837		304.531	0.970892
	175.511	0.456103		159.534	0.469016		305.169	0.97995
	175.877	0.458452		159.868	0.470625		305.808	0.977001
	176.244	0.460441		160.202	0.470245		306.443	0.986482
	176.611	0.460007		160.536	0.470323		307.083	0.981632
	176.98	0.459869		160.868	0.471134		307.719	0.990314
	177.343	0.459142		161.202	0.471544		308.359	0.988086
	177.711	0.455929		161.535	0.473658		308.994	0.993024
	178.077	0.458377		161.869	0.47516		309.635	0.998626
	178.444	0.459404		162.202	0.478141		310.273	0.995085
	178.812	0.462784		162.535	0.479203		310.909	1.00107
	179.178	0.466537		162.869	0.480669		311.549	1.00468
	179.543	0.46652		163.202	0.480347		312.184	1.00569
	179.912	0.469202		163.534	0.48062		312.824	1.0099
	180.279	0.469574		163.867	0.481213		313.46	1.00485
	180.645	0.467459		164.202	0.481041		314.099	1.016
	181.012	0.468006		164.536	0.483938		314.736	1.01157
	181.377	0.470586		164.87	0.485128		315.375	1.02108
	181.743	0.469567		165.201	0.487122		316.014	1.0211
	182.112	0.472524		165.535	0.488249		316.651	1.02013
	182.479	0.471568		165.869	0.489335		317.289	1.0311
	182.844	0.471235		166.203	0.490068		317.925	1.0227
	183.211	0.473978		166.536	0.491492		318.565	1.03734
	183.577	0.473935		166.868	0.493458		319.201	1.02948
	183.944	0.47781		167.201	0.494644		319.84	1.04204
	184.313	0.479285		167.534	0.495707		320.478	1.04028
	184.678	0.4814		167.869	0.495355		321.116	1.04167
	185.044	0.481319		168.203	0.495778		321.753	1.04954
	185.412	0.479975		168.535	0.495942		322.392	1.04006
	185.778	0.478668		168.867	0.496489		323.03	1.05494
	186.145	0.478666		169.2	0.499353		323.667	1.04931
	186.512	0.479784		169.534	0.501127		324.306	1.06042
	186.877	0.481037		169.87	0.502823		324.943	1.0557
	187.244	0.485857		170.202	0.505168		325.582	1.05758
	187.611	0.48722		170.535	0.505486		326.219	1.06479
	187.979	0.488467		170.868	0.50459		326.857	1.06454
	188.344	0.489611		171.202	0.505191		327.495	1.07158
	188.711	0.486677		171.536	0.506023		328.133	1.07011
	189.077	0.487302		171.868	0.50691		328.772	1.07254
	189.444	0.48798		172.202	0.507971		329.408	1.08027
	189.812	0.488844		172.534	0.510302		330.047	1.0772
	190.179	0.490273		172.867	0.511534		330.684	1.08563
	190.545	0.492565		173.203	0.512983		331.323	1.08236
	190.912	0.492689		173.536	0.514046		331.96	1.0899
	191.279	0.493826		173.868	0.514685		332.599	1.09024
	191.645	0.494803		174.202	0.515711		333.236	1.08952
	192.011	0.496607		174.534	0.517515		333.874	1.10013
	192.377	0.499409		174.869	0.518463		334.513	1.08929
	192.744	0.500153		175.202	0.519232		335.15	1.10943
	193.111	0.501914		175.536	0.519315		335.788	1.1007
	193.479	0.50165		175.868	0.519549		336.425	1.11023
	193.844	0.499774		176.202	0.520059		337.064	1.10319
	194.211	0.49931		176.535	0.521861		337.701	1.11002
	194.578	0.497896		176.869	0.524377		338.339	1.11758
	194.944	0.501335		177.201	0.52681		338.977	1.11152
	195.311	0.504517		177.535	0.528964		339.615	1.12178
	195.678	0.507532		177.868	0.529232		340.254	1.11348
	196.043	0.510841		178.202	0.52962		340.89	1.12708
	196.412	0.512382		178.534	0.529268		341.529	1.12503
	196.779	0.510707		178.867	0.529245		342.166	1.1288
	197.146	0.509785		179.201	0.530059		342.805	1.13573
	197.512	0.509808		179.535	0.5312		343.442	1.13091
	197.877	0.508854		179.87	0.533317		344.081	1.13764
	198.243	0.510407		180.201	0.5341		344.719	1.13628
	198.611	0.512741		180.536	0.535868		345.356	1.1385
	198.979	0.51416		180.868	0.537031		345.994	1.1448
	199.345	0.514578		181.202	0.538039		346.632	1.14407
	199.712	0.514332		181.536	0.539341		347.271	1.15213
	200.077	0.517336		181.869	0.541094		347.908	1.14968
	200.444	0.518		182.201	0.542552		348.547	1.15473
	200.811	0.519456		182.534	0.543604		349.183	1.15716
	201.178	0.52101		182.869	0.544366		349.822	1.156
	201.544	0.522641		183.203	0.544106		350.46	1.16841
	201.912	0.5222		183.535	0.544405		351.097	1.15732
	202.278	0.5207		183.867	0.545713		351.736	1.17201
	202.645	0.52054		184.201	0.54732		352.373	1.16681
	203.012	0.521399		184.534	0.550394		353.012	1.17792
	203.378	0.522911		184.87	0.552802		353.648	1.17553
	203.744	0.524689		185.202	0.554449		354.288	1.17619
	204.111	0.529615		185.536	0.554672		354.925	1.18405
	204.478	0.530966		185.868	0.555301		355.564	1.17525
	204.844	0.532129		186.202	0.55476		356.201	1.1942
	205.211	0.53259		186.536	0.555858		356.838	1.18259
	205.577	0.530179		186.869	0.557563		357.477	1.19424
	205.944	0.528626		187.202	0.558879		358.115	1.19083
	206.311	0.528641		187.533	0.561644		358.753	1.19668
	206.679	0.530304		187.868	0.562239		359.39	1.20322
	207.044	0.531358		188.202	0.563366		360.03	1.19934
	207.412	0.534335		188.535	0.56457		360.666	1.20981
	207.779	0.534977		188.868	0.566035		361.304	1.20486
	208.144	0.536716		189.202	0.567381		361.942	1.21182
	208.511	0.537982		189.535	0.569597		362.581	1.21474
	208.877	0.539144		189.869	0.570988		363.219	1.21472
	209.244	0.541796		190.201	0.571277		363.855	1.22258
	209.612	0.54252		190.536	0.571806		364.494	1.21843
	209.979	0.544012		190.869	0.571265		365.131	1.22632
	210.343	0.54473		191.203	0.572014		365.771	1.22537
	210.711	0.543722		191.536	0.573575		366.407	1.22788
	211.077	0.541646		191.868	0.575867		367.046	1.23946
	211.444	0.54188		192.201	0.57867		367.683	1.23241
	211.813	0.543296		192.534	0.581371		368.321	1.24568
	212.178	0.544934		192.869	0.582134		368.96	1.23507
	212.543	0.550802		193.202	0.582098		369.596	1.24276
	212.911	0.553174		193.534	0.582121		370.235	1.24469
	213.279	0.554774		193.867	0.582273		370.872	1.24958
	213.648	0.554878		194.201	0.583898		371.512	1.25723
	214.012	0.554352		194.535	0.585147		372.148	1.24824
	214.377	0.551519		194.87	0.587459		372.787	1.2648
	214.743	0.552509		195.202	0.588381		373.425	1.25675
	215.111	0.553258		195.535	0.589834		374.062	1.26698
	215.479	0.554354		195.868	0.590291		374.701	1.26446
	215.845	0.559523		196.202	0.591403		375.337	1.26925
	216.212	0.55882		196.536	0.59292		375.976	1.27434
	216.577	0.561454		196.869	0.594489		376.614	1.27334
	216.944	0.563176		197.201	0.595932		377.253	1.2823
	217.312	0.561664		197.534	0.597052		377.889	1.27527
	217.678	0.563236		197.869	0.596885		378.529	1.28325
	218.045	0.56619		198.203	0.597437		379.166	1.28708
	218.411	0.56739		198.535	0.598148		379.803	1.28896
	218.778	0.566768		198.867	0.600525		380.442	1.2952
	219.146	0.56741		199.2	0.602327		381.079	1.29207
	219.512	0.565027		199.534	0.605988		381.718	1.30015
	219.878	0.563976		199.87	0.60796		382.354	1.29914
	220.244	0.567251		200.202	0.608944		382.994	1.30404
	220.609	0.567586		200.536	0.608947		383.63	1.30931
	220.978	0.572802		200.868	0.608292		384.269	1.30263
	221.344	0.576664		201.202	0.608179		384.906	1.31931
	221.711	0.577072		201.536	0.609074		385.543	1.31316
	222.077	0.578051		201.869	0.610989		386.184	1.3221
	222.444	0.578507		202.202	0.613301		386.819	1.3213
	222.811	0.573425		202.534	0.615466		387.459	1.32022
	223.178	0.573354		202.867	0.617238		388.095	1.32894
	223.545	0.575539		203.203	0.61791		388.735	1.32427
	223.912	0.575209		203.536	0.619079		389.371	1.3379
	224.278	0.578538		203.869	0.620001		390.009	1.32959
	224.645	0.581928		204.202	0.621214		390.647	1.34339
	225.011	0.581872		204.534	0.621367		391.285	1.34313
	225.377	0.583217		204.869	0.624324		391.923	1.33948
	225.744	0.584645		205.202	0.624166		392.56	1.34852
	226.111	0.585499		205.536	0.624108		393.199	1.34329
	226.479	0.58661		205.868	0.625102		393.836	1.35774
	226.843	0.589397		206.202	0.626432		394.475	1.35027
	227.211	0.588332		206.536	0.629165		395.112	1.35872
	227.577	0.58966		206.868	0.631849		395.751	1.35964
	227.944	0.587292		207.202	0.634541		396.388	1.35898
	228.312	0.587215		207.535	0.635149		397.026	1.36693
	228.678	0.586372		207.869	0.634673		397.665	1.3645
	229.043	0.589528		208.202	0.635077		398.301	1.37045
	229.412	0.592205		208.534	0.635439		398.94	1.36883
	229.779	0.596515		208.867	0.635868		399.578	1.37277
	230.146	0.599666		209.201	0.638585		400.217	1.37761
	230.512	0.598488		209.535	0.641747		400.854	1.37216
	230.877	0.597134		209.87	0.642437		401.492	1.38103
	231.243	0.596833		210.201	0.644497		402.13	1.37707
	231.611	0.593729		210.536	0.645715		402.767	1.3827
	231.979	0.59551		210.868	0.645375		403.406	1.3848
	232.344	0.598702		211.203	0.647494		404.043	1.38304
	232.711	0.599401		211.535	0.648552		404.681	1.39188
	233.077	0.602273		211.869	0.65014		405.318	1.38071
	233.444	0.605375		212.201	0.650522		405.958	1.3973
	233.812	0.605378		212.535	0.651796		406.595	1.38513
	234.178	0.606188		212.869	0.651018		407.233	1.42418
	234.544	0.608339		213.203	0.652532		407.871	1.4297
	234.911	0.607802		213.535	0.654455		408.508	1.41842
	235.278	0.608814		213.867	0.656853		409.147	1.4338
	235.645	0.610499		214.201	0.6599		409.784	1.41972
	236.013	0.610092		214.535	0.661976		410.424	1.4404
	236.377	0.607508		214.869	0.663599		411.059	1.42798
	236.744	0.60856		215.202	0.663353		411.699	1.44257
	237.111	0.607829		215.535	0.662697		412.335	1.43158
	237.478	0.609539		215.868	0.6628		412.975	1.43559
	237.843	0.61484		216.203	0.663745		413.612	1.4477
	238.211	0.616483		216.536	0.665825		414.25	1.437
	238.577	0.620764		216.868	0.668059		414.889	1.45024
	238.944	0.621553		217.201	0.670478		415.525	1.4442
	239.312	0.620488		217.533	0.670896		416.164	1.45402
	239.679	0.617504		217.868	0.673136		416.801	1.45217
	240.044	0.617857		218.203	0.673744		417.44	1.45442
	240.412	0.617075		218.535	0.674903		418.077	1.45584
	240.778	0.618731		218.868	0.676086		418.716	1.45669
	241.146	0.624245		219.201	0.677941		419.353	1.46952
	241.511	0.623846		219.534	0.679487		419.991	1.46838
	241.877	0.625492		219.869	0.679513		420.63	1.46235
	242.244	0.628766		220.201	0.679825		421.266	1.47699
	242.611	0.626339		220.536	0.680357		421.905	1.46983
	242.979	0.628112		220.868	0.68107		422.542	1.48305
	243.344	0.632408		221.202	0.684881		423.182	1.47898
	243.711	0.630858		221.536	0.68688		423.818	1.48442
	244.078	0.631699		221.868	0.689458		424.457	1.48817
	244.444	0.63482		222.201	0.690498		425.094	1.48801
	244.812	0.630614		222.535	0.69072		425.732	1.50355
	245.178	0.632016		222.869	0.689912		426.37	1.48454
	245.543	0.634818		223.202	0.69136		427.008	1.50492
	245.912	0.635406		223.534	0.691847		427.647	1.49773
	246.279	0.640219		223.867	0.694168		428.283	1.51279
	246.646	0.644296		224.201	0.697559		428.923	1.51036
	247.012	0.644431		224.535	0.699126		429.559	1.51081
	247.377	0.644801		224.87	0.700868		430.198	1.51942
	247.743	0.644027		225.202	0.702797		430.836	1.51121
	248.112	0.638276		225.536	0.704314		431.473	1.53162
	248.478	0.64041		225.869	0.704661		432.112	1.5255
	248.845	0.642256		226.202	0.706489		432.749	1.53072
	249.212	0.643661		226.536	0.708635		433.387	1.52858
	249.577	0.648684		226.869	0.709765		434.024	1.5375
	249.944	0.651774		227.201	0.711785		434.664	1.54105
	250.312	0.651704		227.534	0.711552		435.301	1.53859
	250.678	0.653182		227.869	0.712334		435.94	1.54524
	251.044	0.653306		228.203	0.71463		436.577	1.54954
	251.412	0.65207		228.535	0.716054		437.214	1.55012
	251.778	0.654088		228.868	0.719098		437.853	1.56181
	252.146	0.6559		229.2	0.722568		438.489	1.55243
	252.513	0.65672		229.535	0.724463		439.129	1.56448
	252.877	0.657712		229.869	0.724169		439.766	1.56609
	253.244	0.655892		230.202	0.725318		440.405	1.57194
	253.611	0.657226		230.536	0.724189		441.041	1.57224
	253.978	0.657558		230.868	0.724989		441.681	1.57348
	254.344	0.661534		231.202	0.726714		442.318	1.587
	254.712	0.666097		231.536	0.729235		442.955	1.57595
	255.077	0.667387		231.868	0.731261		443.594	1.59457
	255.444	0.668647		232.202	0.734227		444.231	1.58354
	255.812	0.667571		232.534	0.734994		444.87	1.59334
	256.178	0.665533		232.867	0.735476		445.507	1.59889
	256.545	0.663973		233.203	0.737318		446.146	1.59976
	256.912	0.665852		233.536	0.736384		446.783	1.60681
	257.278	0.667462		233.869	0.738184		447.422	1.59792
	257.645	0.671915		234.202	0.741212		448.059	1.61656
	258.011	0.676055		234.534	0.741824		448.697	1.60874
	258.377	0.676913		234.869	0.743471		449.336	1.61665
	258.744	0.677021		235.202	0.743951		449.971	1.62478
	259.111	0.676117		235.536	0.745591		450.611	1.62415
	259.479	0.674582		235.868	0.747313		451.248	1.63287
	259.844	0.675214		236.202	0.749932		451.888	1.63156
	260.211	0.677918		236.536	0.752514		452.525	1.64085
	260.578	0.679364		236.869	0.754444		453.163	1.64094
	260.944	0.678788		237.202	0.755355		453.801	1.6466
	261.312	0.68227		237.535	0.755512		454.438	1.6547
	261.678	0.68115		237.869	0.7545		455.077	1.64879
	262.043	0.684097		238.202	0.754374		455.712	1.66053
	262.412	0.68598		238.534	0.75565		456.351	1.65829
	262.779	0.689995		238.867	0.758824		456.99	1.66825
	263.146	0.691715		239.202	0.762186		457.629	1.6724
	263.512	0.692687		239.535	0.764347		458.265	1.67261
	263.877	0.69173		239.87	0.766069		458.904	1.68345
	264.243	0.689642		240.201	0.766689		459.541	1.67164
	264.611	0.688106		240.535	0.767461		460.178	1.69503
	264.979	0.68827		240.869	0.767463		460.817	1.68594
	265.344	0.690768		241.203	0.768641		461.454	1.69591
	265.711	0.694727		241.536	0.771039		462.094	1.69764
	266.077	0.700116		241.868	0.771954		462.729	1.6978
	266.445	0.702276		242.2	0.77448		463.37	1.71164
	266.812	0.701792		242.535	0.775223		464.006	1.69807
	267.178	0.70251		242.869	0.775763		464.646	1.72061
	267.544	0.699568		243.203	0.777273		465.282	1.70573
	267.911	0.699131		243.535	0.779094		465.919	1.72414
	268.278	0.699646		243.867	0.782497		466.56	1.72356
	268.646	0.701509		244.2	0.784817		467.195	1.72373
	269.013	0.704216		244.535	0.786519		467.834	1.73611
	269.377	0.705166		244.87	0.787215		468.471	1.73129
	269.744	0.705778		245.202	0.786977		469.11	1.74953
	270.111	0.706694		245.535	0.78599		469.746	1.7379
	270.478	0.709325		245.867	0.78684		470.385	1.75083
	270.844	0.709486		246.201	0.789042		471.024	1.75093
	271.212	0.713244		246.536	0.792364		471.661	1.75439
	271.577	0.714935		246.868	0.79555		472.3	1.76849
	271.944	0.715432		247.201	0.798634		472.936	1.75999
	272.312	0.711971		247.534	0.800482		473.575	1.76769
	272.679	0.711094		247.867	0.801393		474.212	1.77305
	273.045	0.711691		248.203	0.799848		474.851	1.77937
	273.412	0.713201		248.536	0.802323		475.488	1.78659
	273.778	0.71918		248.869	0.803007		476.127	1.7797
	274.145	0.724055		249.202	0.80468		476.765	1.79292
	274.511	0.725334		249.534	0.805923		477.403	1.78884
	274.877	0.726118		249.869	0.807229		478.041	1.80039
	275.244	0.72487		250.202	0.807603		478.677	1.80744
	275.611	0.721262		250.536	0.809274		479.317	1.79993
	275.979	0.720386		250.868	0.810929		479.953	1.81804
	276.344	0.72332		251.202	0.814041		480.593	1.80879
	276.711	0.722567		251.536	0.816923		481.229	1.82729
	277.077	0.727444		251.868	0.819014		481.868	1.81612
	277.444	0.729919		252.202	0.821616		482.506	1.83396
	277.812	0.730322		252.535	0.821129		483.143	1.83589
	278.178	0.732457		252.869	0.819987		483.782	1.83453
	278.544	0.734314		253.202	0.820638		484.419	1.84998
	278.911	0.734466		253.534	0.821205		485.057	1.83871
	279.279	0.738767		253.867	0.823221		485.694	1.85527
	279.646	0.738109		254.202	0.826479		486.334	1.84848
	280.013	0.736723		254.535	0.828271		486.97	1.86512
	280.377	0.736991		254.87	0.830978		487.609	1.86485
	280.743	0.735365		255.202	0.833185		488.247	1.8667
	281.111	0.733868		255.535	0.833395		488.884	1.87607
	281.479	0.737285		255.868	0.834134		489.523	1.87163
	281.844	0.740767		256.202	0.836944		490.16	1.88675
	282.212	0.744916		256.536	0.836888		490.799	1.88423
	282.577	0.748975		256.869	0.840137		491.435	1.89021
	282.943	0.750316		257.201	0.840765		492.075	1.89877
	283.312	0.746779		257.534	0.841741		492.712	1.8993
	283.678	0.74618		257.869	0.842851		493.35	1.91258
	284.044	0.743204		258.203	0.84343		493.988	1.90359
	284.412	0.744436		258.535	0.845831		494.625	1.9109
	284.778	0.749099		258.867	0.848329		495.264	1.92251
	285.145	0.749132		259.2	0.852236		495.901	1.91793
	285.512	0.753188		259.535	0.852704		496.54	1.93106
	285.877	0.754463		259.87	0.855876		497.176	1.91787
	286.244	0.75287		260.202	0.854827		497.816	1.9435
	286.611	0.754014		260.536	0.854126		498.453	1.93469
	286.978	0.757019		260.867	0.855773		499.091	1.94824
	287.344	0.756362		261.202	0.856083		499.729	1.94437
	287.711	0.758396		261.536	0.85811		500.368	1.94402
	288.077	0.759526		261.869	0.862256		501.006	1.96297
	288.444	0.758218		262.202	0.863598		501.642	1.94909
	288.812	0.758668		262.534	0.865669		502.281	1.96672
	289.179	0.759395		262.868	0.868138		502.918	1.95627
	289.545	0.761108		263.202	0.868229		503.557	1.97416
	289.912	0.76676		263.536	0.869146		503.469	1.98296
	290.279	0.770789		263.868	0.870866		504.047	1.99522
	290.645	0.771917		264.202	0.872017		504.629	1.9819
	291.011	0.771871		264.535	0.873393		505.208	1.99697
	291.377	0.77274		264.869	0.875264		505.789	1.99074
	291.744	0.766619		265.201	0.873822		506.368	1.99586
	292.112	0.768584		265.535	0.875976		506.947	1.99863
	292.479	0.768089		265.869	0.875875		507.529	1.99463
	292.843	0.769219		266.203	0.87844		508.107	2.00299
	293.211	0.773549		266.535	0.88255		508.688	1.99708
	293.578	0.777559		266.868	0.88486		509.267	2.00333
	293.945	0.779022		267.202	0.887697		509.847	2.00525
	294.311	0.780038		267.535	0.890277		510.427	1.99959
	294.678	0.780863		267.869	0.888297		511.008	2.01647
	295.043	0.779477		268.202	0.889102		511.587	2.00656
	295.412	0.781889		268.534	0.889569		512.167	2.01809
	295.779	0.781547		268.867	0.889941		512.748	2.01079
	296.146	0.781902		269.201	0.893189		513.326	2.0223
	296.512	0.78446		269.536	0.895934		513.907	2.0227
	296.877	0.781883		269.869	0.898582		514.486	2.02646
	297.243	0.784434		270.202	0.901627		515.068	2.04298
	297.611	0.785426		270.535	0.901672		515.646	2.02155
	297.979	0.786125		270.869	0.902955		516.227	2.04745
	298.345	0.79038		271.203	0.905104		516.807	2.0371
	298.712	0.793159		271.537	0.905991		517.386	2.04946
	299.077	0.795538		271.869	0.907884		517.967	2.04437
	299.444	0.794257		272.201	0.910402		518.545	2.05373
	299.812	0.793828		272.535	0.910961		519.127	2.05651
	300.178	0.78998		272.869	0.912168		519.705	2.05366
	300.544	0.790666		273.203	0.912658		520.286	2.06834
	300.912	0.793916		273.535	0.914707		520.865	2.05671
	301.278	0.797113		273.867	0.91683		521.447	2.06537
	301.645	0.801562		274.2	0.921627		522.026	2.06615
	302.012	0.804588		274.534	0.922585		522.605	2.07135
	302.377	0.807371		274.87	0.925943		523.186	2.07753
	302.744	0.803027		275.202	0.926529		523.765	2.07233
	303.111	0.804324		275.536	0.925077		524.345	2.07915
	303.478	0.801676		275.868	0.925155		524.924	2.08353
	303.844	0.80444		276.202	0.926068		525.505	2.08967
	304.211	0.804984		276.537	0.927597		526.084	2.09372
	304.577	0.806652		276.868	0.931249		526.666	2.08174
	304.944	0.807755		277.202	0.934212		527.245	2.10449
	305.312	0.809327		277.534	0.935866		527.825	2.0963
	305.679	0.810362		277.867	0.937982		528.405	2.10852
	306.044	0.812734		278.202	0.938848		528.984	2.10453
	306.412	0.817088		278.536	0.939714		529.565	2.10849
	306.779	0.819391		278.869	0.942347		530.144	2.12371
	307.145	0.819859		279.202	0.942659		530.725	2.10548
	307.512	0.821482		279.534	0.945272		531.304	2.13316
	307.878	0.818281		279.869	0.947718		531.884	2.11078
	308.244	0.814331		280.202	0.946407		532.464	2.13467
	308.611	0.81245		280.536	0.947915		533.044	2.12567
	308.979	0.815237		280.868	0.949416		533.625	2.13575
	309.344	0.817104		281.202	0.950011		534.203	2.13849
	309.711	0.823804		281.535	0.953359		534.784	2.1366
	310.078	0.827268		281.869	0.95664		535.363	2.15278
	310.444	0.828846		282.202	0.959553		535.944	2.14446
	310.812	0.829108		282.534	0.960791		536.523	2.15769
	311.178	0.828112		282.869	0.961147		537.104	2.15447
	311.543	0.82714		283.202	0.960101		537.683	2.15511
	311.912	0.826676		283.534	0.960421		538.263	2.16162
	312.279	0.828552		283.867	0.96043		538.844	2.16884
	312.646	0.831493		284.202	0.962211		539.422	2.17169
	313.012	0.832174		284.535	0.966835		540.003	2.17152
	313.377	0.832748		284.87	0.969625		540.582	2.1736
	313.744	0.832504		285.202	0.971499		541.164	2.18327
	314.111	0.834323		285.536	0.973777		541.742	2.17696
	314.478	0.837482		285.868	0.97404		542.323	2.20051
	314.845	0.840196		286.202	0.97372		542.902	2.18501
	315.212	0.841705		286.536	0.977047		543.482	2.19715
	315.578	0.845198		286.869	0.978805		544.063	2.19634
	315.944	0.843349		287.201	0.980224		544.641	2.20162
	316.312	0.841519		287.534	0.980915		545.223	2.20058
	316.678	0.840205		287.869	0.981052		545.801	2.20023
	317.045	0.837595		288.203	0.981269		546.382	2.22841
	317.411	0.842407		288.535	0.982096		546.961	2.20444
	317.778	0.845359		288.867	0.984208		547.542	2.2284
	318.145	0.851399		289.2	0.988703		548.122	2.21603
	318.512	0.856222		289.535	0.992748		548.701	2.23198
	318.877	0.859031		289.87	0.99507		549.282	2.23103
	319.244	0.85648		290.202	0.996653		549.861	2.2342
	319.611	0.856168		290.535	0.996233		550.442	2.2452
	319.978	0.854568		290.868	0.99593		551.02	2.23648
	320.343	0.85329		291.203	0.996909		551.602	2.26363
	320.711	0.855094		291.536	0.998066		552.18	2.2465
	321.077	0.857974		291.868	1.00129		552.762	2.2566
	321.445	0.858612		292.201	1.00368		553.341	2.25793
	321.811	0.859434		292.534	1.00607		553.92	2.26459
	322.178	0.861679		292.868	1.00858		554.502	2.27096
	322.544	0.863114		293.203	1.00876		555.08	2.27347
	322.912	0.864596		293.535	1.01119		555.661	2.28391
	323.279	0.868264		293.868	1.01319		556.239	2.28653
	323.645	0.870935		294.202	1.01571		556.821	2.28596
	324.012	0.872638		294.534	1.01605		557.4	2.30145
	324.377	0.872736		294.869	1.01852		557.98	2.29073
	324.744	0.870626		295.202	1.01871		558.56	2.30791
	325.111	0.868237		295.535	1.01806		559.14	2.30262
	325.479	0.86845		295.868	1.02026		559.72	2.31376
	325.843	0.869647		296.203	1.02229		560.298	2.30972
	326.211	0.872297		296.536	1.02671		560.881	2.31111
	326.577	0.878416		296.868	1.02977		561.459	2.32503
	326.944	0.881482		297.202	1.03241		562.041	2.31067
	327.312	0.885395		297.535	1.03418		562.618	2.33656
	327.678	0.884824		297.869	1.03319		563.2	2.31976
	328.043	0.88268		298.202	1.032		563.779	2.33593
	328.412	0.881485		298.535	1.03303		564.359	2.33152
	328.779	0.880697		298.867	1.03442		564.94	2.33972
	329.146	0.882625		299.201	1.03697		565.519	2.34224
	329.512	0.88375		299.535	1.04032		566.099	2.33636
	329.877	0.887346		299.87	1.04374		566.678	2.35532
	330.243	0.889459		300.202	1.04415		567.26	2.34603
	330.611	0.888911		300.536	1.0475		567.838	2.35907
	330.979	0.889336		300.868	1.04722		568.419	2.35753
	331.345	0.89374		301.202	1.05127		568.999	2.35631
	331.712	0.895214		301.536	1.05329		569.578	2.36118
	332.077	0.896941		301.869	1.05537		570.159	2.36198
	332.444	0.901596		302.201	1.05679		570.738	2.37686
	332.812	0.900197		302.535	1.05524		571.318	2.3718
	333.178	0.898091		302.869	1.05584		571.897	2.3731
	333.544	0.896938		303.203	1.05702		572.479	2.38722
	333.911	0.895398		303.535	1.06026		573.058	2.38121
	334.278	0.896192		303.867	1.06446		573.639	2.39549
	334.646	0.900404		304.201	1.06753		574.218	2.38467
	335.013	0.904874		304.535	1.06917		574.797	2.39948
	335.377	0.908576		304.869	1.07109		575.378	2.39927
	335.744	0.913703		305.202	1.07005		575.957	2.4055
	336.109	0.913466		305.536	1.06937		576.537	2.40976
	336.478	0.911648		305.867	1.07073		577.117	2.40062
	336.844	0.909552		306.202	1.07263		577.698	2.42851
	337.211	0.908388		306.536	1.07598		578.276	2.40995
	337.577	0.910808		306.868	1.07999		578.857	2.43078
	337.944	0.91234		307.201	1.08222		579.437	2.4277
	338.311	0.916457		307.534	1.08339		580.016	2.43593
	338.679	0.915797		307.867	1.08523		580.597	2.43548
	339.044	0.918258		308.203	1.08456		581.176	2.43312
	339.412	0.918167		308.536	1.08711		581.757	2.44902
	339.779	0.915818		308.868	1.08891		582.335	2.43525
	340.145	0.921816		309.202	1.09017		582.918	2.45846
	340.511	0.926198		309.534	1.09302		583.496	2.45128
	340.877	0.928596		309.869	1.09264		584.077	2.45425
	341.244	0.927457		310.202	1.09408		584.656	2.4594
	341.611	0.929358		310.536	1.09604		585.236	2.45551
	341.979	0.926407		310.868	1.09897		585.817	2.46896
	342.344	0.924374		311.202	1.10121		586.394	2.4608
	342.711	0.926755		311.535	1.10638		586.977	2.4765
	343.078	0.927484		311.868	1.10722		587.555	2.4761
	343.444	0.930803		312.202	1.10729		588.137	2.46798
	343.811	0.936491		312.535	1.10787		588.715	2.48206
	344.178	0.941348		312.869	1.10662		589.296	2.4772
	344.544	0.939302		313.202	1.10805		589.876	2.48842
	344.912	0.941656		313.534	1.11152		590.455	2.48319
	345.279	0.938909		313.867	1.11357		591.036	2.49324
	345.646	0.935312		314.201	1.11958		591.614	2.49559
	346.012	0.937234		314.535	1.12033		592.195	2.49027
	346.377	0.939146		314.871	1.12131		592.774	2.51224
	346.743	0.941478		315.202	1.12289		593.355	2.49241
	347.111	0.943246		315.535	1.12496		593.934	2.51791
	347.479	0.946906		315.868	1.12537		594.515	2.51729
	347.845	0.947146		316.202	1.12881		595.095	2.5186
	348.212	0.948002		316.536	1.13064		595.675	2.52453
	348.578	0.952591		316.868	1.12943		596.255	2.52461
	348.944	0.954146		317.201	1.13344		596.834	2.54551
	349.311	0.952218		317.535	1.13306		597.415	2.52458
	349.677	0.95695		317.87	1.13502		597.993	2.55245
	350.044	0.957449		318.203	1.13988		598.575	2.53974
	350.411	0.954619		318.535	1.1428		599.153	2.55328
	350.779	0.954929		318.867	1.14538		599.734	2.55268
	351.145	0.953974		319.2	1.14708		600.314	2.55106
	351.512	0.95575		319.535	1.14557		600.894	2.561
	351.878	0.960278		319.869	1.14607		601.475	2.55469
	352.243	0.96308		320.202	1.14813		602.053	2.57445
	352.611	0.967698		320.536	1.14941		602.634	2.56273
	352.978	0.971179		320.868	1.15466		603.212	2.57107
	353.345	0.969635		321.203	1.15778		603.792	2.5761
	353.712	0.968122		321.536	1.16142		604.373	2.57076
	354.076	0.966108		321.868	1.16218		604.954	2.5882
	354.444	0.968647		322.201	1.16329		605.533	2.57723
	354.811	0.966298		322.534	1.16164		606.113	2.59392
	355.179	0.971296		322.867	1.16455		606.693	2.59025
	355.544	0.97379		323.203	1.16685		607.272	2.60449
	355.912	0.974716		323.535	1.16833		607.853	2.61252
	356.278	0.975236		323.869	1.17069		608.432	2.60101
	356.645	0.97848		324.201	1.17308		609.013	2.62144
	357.012	0.976578		324.534	1.17199		609.592	2.61082
	357.377	0.976402		324.869	1.17456		610.172	2.62638
	357.744	0.978966		325.202	1.17743		610.752	2.63029
	358.111	0.978799		325.536	1.1802		611.332	2.63044
	358.479	0.977624		325.868	1.1844		611.913	2.6427
	358.844	0.976214		326.202	1.18666		612.492	2.63416
	359.211	0.975006		326.536	1.18521		613.072	2.65879
	359.577	0.972182		326.868	1.18492		613.65	2.63567
	359.944	0.97328		327.202	1.18487		614.233	2.65575
	360.312	0.978344		327.535	1.1837		614.811	2.65609
	360.678	0.981185		327.869	1.18856		615.392	2.6575
	361.044	0.9862		328.202	1.19016		615.972	2.66792
	361.411	0.989377		328.534	1.19328		616.551	2.66174
	361.779	0.989087		328.867	1.1963		617.132	2.6717
	362.146	0.985662		329.202	1.19874		617.711	2.65996
	362.513	0.983533		329.535	1.19946		618.291	2.67663
	362.877	0.982318		329.87	1.19985		618.87	2.67956
	363.243	0.982374		330.202	1.20241		619.452	2.67256
	363.611	0.9864		330.536	1.20286		620.03	2.67584
	363.979	0.98753		330.868	1.20521		620.611	2.67591
	364.345	0.991106		331.202	1.20635		621.191	2.68471
	364.712	0.992158		331.536	1.20773		621.771	2.68264
	365.077	0.992898		331.869	1.20857		622.351	2.68644
	365.443	0.992636		332.201	1.20879		622.93	2.69707
	365.812	0.99577		332.534	1.21229		623.511	2.69331
	366.178	0.998995		332.869	1.21555		624.09	2.71594
	366.544	1.00069		333.203	1.21855		624.671	2.69543
	366.911	0.999937		333.535	1.22156		625.249	2.70957
	367.278	0.998701		333.868	1.22218		625.831	2.71304
	367.645	0.998346		334.2	1.22081		626.41	2.71664
	368.013	0.994615		334.534	1.22024		626.989	2.72085
	368.377	0.996395		334.87	1.22122		627.57	2.70916
	368.744	1.00103		335.202	1.22376		628.149	2.73056
	369.111	1.00264		335.536	1.22816		628.73	2.70918
	369.478	1.00979		335.868	1.23207		629.309	2.73478
	369.844	1.01052		336.202	1.23452		629.89	2.72441
	370.212	1.01118		336.536	1.23695		630.469	2.72991
	370.577	1.00878		336.868	1.2366		631.05	2.74272
	370.944	1.00553		337.202	1.23684		631.63	2.73274
	371.311	1.0046		337.534	1.23819		632.208	2.74743
	371.679	1.0076		337.867	1.23963		632.789	2.7354
	372.044	1.01056		338.203	1.24118		633.368	2.75467
	372.412	1.01366		338.536	1.24387		633.949	2.74055
	372.779	1.01634		338.869	1.24459		634.528	2.75323
	373.145	1.01865		339.202	1.24573		635.109	2.75724
	373.511	1.02014		339.535	1.24793		635.688	2.75703
	373.877	1.02073		339.869	1.25038		636.269	2.76894
	374.244	1.02297		340.202	1.25222		636.848	2.77543
	374.611	1.02447		340.536	1.2557		637.428	2.78203
	374.979	1.02318		340.868	1.25832		638.009	2.79445
	375.344	1.02486		341.202	1.2577		638.587	2.7927
	375.711	1.0241		341.535	1.25855		639.168	2.81675
	376.078	1.0213		341.868	1.25722		639.747	2.81219
	376.445	1.02041		342.201	1.25928		640.328	2.82933
	376.811	1.0239		342.536	1.26129		640.907	2.82588
	377.178	1.02807		342.869	1.26505		641.488	2.82806
	377.543	1.03125		343.202	1.26924		642.068	2.84631
	377.912	1.0389		343.533	1.27083		642.647	2.83785
	378.28	1.03906		343.867	1.27236		643.228	2.85329
	378.648	1.03849		344.202	1.27065		643.807	2.8298
	379.012	1.03716		344.536	1.27184		644.387	2.85835
	379.377	1.03466		344.87	1.27184		644.966	2.84453
	379.743	1.03203		345.201	1.27445		645.547	2.8498
	380.111	1.03351		345.535	1.27698		646.126	2.85299
	380.479	1.03623		345.868	1.27909		646.707	2.8524
	380.845	1.03897		346.202	1.28026		647.287	2.86833
	381.211	1.04157		346.536	1.2817		647.867	2.8577
	381.576	1.04403		346.869	1.28667		648.447	2.87698
	381.944	1.0448		347.201	1.28574		649.026	2.8691
	382.313	1.04523		347.534	1.28869		649.606	2.87868
	382.678	1.04807		347.87	1.29235		650.185	2.89368
	383.044	1.04552		348.203	1.29344		650.767	2.88685
	383.411	1.0485		348.535	1.29439		651.346	2.90257
	383.778	1.05036		348.867	1.29442		651.926	2.90477
	384.146	1.04804		349.2	1.29381		652.506	2.91777
	384.512	1.04754		349.535	1.29497		653.085	2.92276
	384.877	1.04729		349.87	1.29854		653.666	2.92341
	385.244	1.04921		350.202	1.30182		654.244	2.94023
	385.611	1.05223		350.536	1.30635		654.827	2.93444
	385.978	1.05814		350.867	1.31032		655.404	2.96156
	386.344	1.06319		351.202	1.30989		655.986	2.95204
	386.711	1.06417		351.536	1.31102		656.565	2.96301
	387.077	1.06343		351.869	1.31094		657.146	2.97508
	387.444	1.05832		352.202	1.31197		657.725	2.97211
	387.811	1.05752		352.534	1.31289		658.305	2.99374
	388.179	1.05539		352.867	1.31595		658.886	2.98045
	388.544	1.057		353.202	1.31686		659.464	3.00919
	388.912	1.06137		353.536	1.31927		660.045	3.00101
	389.278	1.06548		353.868	1.32026		660.624	3.02052
	389.645	1.07075		354.202	1.32163		661.205	3.02312
	390.011	1.07174		354.535	1.32455		661.784	3.02765
	390.377	1.07417		354.869	1.32771		662.365	3.04532
	390.744	1.07301		355.202	1.3304		662.944	3.04144
	391.111	1.07513		355.536	1.33283		663.524	3.05964
	391.479	1.07639		355.868	1.33344		664.105	3.05122
	391.844	1.0778		356.202	1.3327		664.683	3.06564
	392.211	1.07785		356.536	1.3335		665.265	3.07004
	392.578	1.0745		356.868	1.33469		665.843	3.07575
	392.944	1.07356		357.202	1.3376		666.424	3.09399
	393.311	1.07448		357.535	1.34308		667.003	3.08809
	393.678	1.07706		357.869	1.34599		667.584	3.09872
	394.043	1.0819		358.202	1.35036		668.164	3.1053
	394.412	1.08866		358.534	1.35116		668.744	3.11352
	394.779	1.09113		358.868	1.35032		669.324	3.1298
	395.146	1.09311		359.201	1.35181		669.902	3.11572
	395.512	1.09073		359.535	1.35285		670.483	3.13798
	395.877	1.08684		359.87	1.35422		671.062	3.13626
	396.243	1.08672		360.201	1.35696		671.644	3.14842
	396.611	1.08456		360.535	1.36011		672.223	3.15063
	396.978	1.0902		360.868	1.36207		672.803	3.15
	397.345	1.09441		361.203	1.36373		673.383	3.17275
	397.712	1.09626		361.536	1.36581		673.962	3.1592
	398.077	1.09991		361.868	1.36894		674.543	3.1904
	398.444	1.10176		362.201	1.37246		675.122	3.17464
	398.811	1.10054		362.534	1.37648		675.703	3.19256
	399.178	1.10017		362.869	1.37882		676.281	3.20295
	399.545	1.10302		363.203	1.3777		676.862	3.20113
	399.911	1.10253		363.535	1.37777		677.442	3.22175
	400.278	1.10433		363.867	1.37783		678.022	3.20911
	400.645	1.10616		364.2	1.37806		678.602	3.23372
	401.011	1.1049		364.534	1.38189		679.181	3.21935
	401.378	1.10425		364.87	1.38484		679.762	3.23972
	401.744	1.10635		365.202	1.39054		680.341	3.24075
	402.111	1.11142		365.536	1.39382		680.922	3.24164
	402.478	1.11508		365.868	1.39484		681.5	3.26168
	402.844	1.12101		366.202	1.39482		682.082	3.25499
	403.212	1.12443		366.536	1.39587		682.661	3.26722
	403.577	1.12249		366.868	1.39644		683.241	3.26175
	403.944	1.11804		367.202	1.39889		683.822	3.27255
	404.311	1.11739		367.534	1.40195		684.4	3.27869
	404.678	1.11599		367.868	1.40457		684.982	3.27141
	405.044	1.11486		368.203	1.40668		685.56	3.28831
	405.412	1.12386		368.536	1.40907		686.141	3.28099
	405.779	1.12734		368.868	1.41024		686.719	3.29988
	406.145	1.13169		369.202	1.41219		687.301	3.30148
	406.511	1.13374		369.535	1.41576		687.88	3.29791
	406.877	1.13633		369.869	1.41831		688.461	3.31533
	407.244	1.13408		370.202	1.42182		689.041	3.30611
	407.612	1.13509		370.535	1.42254		689.62	3.33616
	407.979	1.13694		370.868	1.42126		690.201	3.3183
	408.344	1.13644		371.203	1.42185		690.78	3.33531
	408.711	1.13997		371.536	1.42313		691.36	3.33459
	409.077	1.13977		371.868	1.42696		691.939	3.33552
	409.444	1.14		372.201	1.43114		692.52	3.35595
	409.812	1.14152		372.534	1.43592		693.099	3.34283
	410.178	1.14203		372.869	1.43898		693.68	3.36882
	410.543	1.14903		373.203	1.43827		694.26	3.35802
	410.912	1.15065		373.534	1.43897		694.839	3.37808
	411.279	1.15667		373.867	1.43891		695.42	3.38777
	411.646	1.15572		374.201	1.43907		695.998	3.37751
	412.012	1.15426		374.535	1.44091		696.579	3.40873
	412.377	1.15172		374.87	1.44502		697.159	3.40011
	412.743	1.14963		375.202	1.44819		697.739	3.4232
	413.111	1.15101		375.536	1.44917		698.318	3.4208
	413.479	1.15488		375.868	1.45096		698.899	3.42945
	413.845	1.16338		376.202	1.45115		699.479	3.43681
	414.212	1.1671		376.536	1.45472		700.058	3.43975
	414.577	1.16884		376.869	1.45667		700.639	3.46267
	414.944	1.17027		377.201	1.45894		701.218	3.45565
	415.312	1.16639		377.535	1.46188		701.799	3.47038
	415.678	1.16559		377.869	1.46219		702.378	3.48101
	416.045	1.16524		378.203	1.46297		702.958	3.4808
	416.411	1.16769		378.535	1.46119		703.538	3.48937
	416.778	1.16959		378.867	1.46424		704.118	3.48712
	417.145	1.17435		379.201	1.46657		704.698	3.50967
	417.513	1.17586		379.534	1.47023		705.277	3.49803
	417.878	1.17843		379.869	1.47552		705.858	3.51195
	418.244	1.17905		380.202	1.47731		706.437	3.51111
	418.609	1.18178		380.536	1.47749		707.018	3.50623
	418.978	1.18692		380.868	1.47772		707.596	3.52825
	419.344	1.18706		381.202	1.47685		708.178	3.51901
	419.711	1.18919		381.535	1.47833		708.757	3.54376
	420.077	1.18529		381.868	1.48183		709.338	3.52997
	420.444	1.18527		382.202	1.48503		709.917	3.53874
	420.811	1.18265		382.534	1.48752		710.497	3.54066
	421.179	1.18608		382.868	1.49031		711.077	3.55652
	421.544	1.19185		383.202	1.49095		711.656	3.57485
	421.912	1.19686		383.536	1.4927		712.237	3.55501
	422.278	1.20454		383.869	1.49482		712.816	3.58151
	422.645	1.20564		384.202	1.49732		713.397	3.58502
	423.011	1.20154		384.535	1.49879		713.976	3.59416
	423.378	1.19989		384.869	1.50066		714.557	3.59458
	423.744	1.19826		385.202	1.50228		715.136	3.59555
	424.111	1.19891		385.536	1.50171		715.716	3.61319
	424.479	1.19969		385.868	1.50414		716.297	3.60556
	424.844	1.20978		386.202	1.50651		716.874	3.62028
	425.211	1.21069		386.535	1.50871		717.456	3.62231
	425.578	1.2144		386.868	1.51475		718.035	3.62591
	425.944	1.21592		387.202	1.51934		718.617	3.63859
	426.312	1.21712		387.535	1.5205		719.195	3.63509
	426.678	1.21512		387.869	1.52133		719.776	3.66071
	427.043	1.21885		388.202	1.52287		720.355	3.6519
	427.412	1.2194		388.534	1.51954		720.935	3.66271
	427.779	1.21834		388.868	1.52275		721.516	3.6781
	428.146	1.22112		389.201	1.52594		722.094	3.67042
	428.512	1.21926		389.535	1.5296		722.676	3.69863
	428.877	1.21992		389.87	1.53194		723.254	3.67205
	429.243	1.22236		390.202	1.53452		723.835	3.70697
	429.611	1.22918		390.536	1.53567		724.415	3.70075
	429.978	1.23496		390.868	1.53861		724.995	3.71925
	430.345	1.23931		391.202	1.53999		725.575	3.71708
	430.712	1.24385		391.536	1.5426		726.154	3.70959
	431.077	1.23707		391.869	1.54508		726.735	3.74256
	431.444	1.23509		392.201	1.54534		727.313	3.73261
	431.812	1.23168		392.535	1.54635		727.895	3.75947
	432.178	1.23274		392.87	1.54605		728.474	3.75067
	432.544	1.23512		393.203	1.54784		729.055	3.76548
	432.911	1.24181		393.535	1.5487		729.634	3.7721
	433.278	1.2483		393.867	1.55317		730.215	3.7739
	433.645	1.25023		394.201	1.55767		730.794	3.78976
	434.012	1.2525		394.535	1.56033		731.373	3.78112
	434.377	1.25196		394.87	1.56458		731.954	3.80112
	434.744	1.25213		395.202	1.56468		732.533	3.79272
	435.111	1.25418		395.536	1.56495		733.114	3.8067
	435.478	1.25543		395.868	1.56692		733.693	3.82335
	435.844	1.2584		396.202	1.5655		734.274	3.81943
	436.211	1.25791		396.536	1.56994		734.853	3.84539
	436.577	1.26001		396.868	1.57249		735.433	3.84553
	436.944	1.25911		397.201	1.57494		736.014	3.85371
	437.312	1.26179		397.534	1.5772		736.593	3.86121
	437.679	1.2636		397.868	1.5805		737.174	3.86154
	438.044	1.26911		398.203	1.58218		737.752	3.89151
	438.412	1.27374		398.535	1.58372		738.333	3.87469
	438.779	1.27609		398.868	1.58713		738.911	3.90081
	439.144	1.27472		399.201	1.5877		739.493	3.89501
	439.512	1.27246		399.534	1.59067		740.072	3.91162
	439.877	1.26961		399.869	1.59076		740.653	3.92065
	440.244	1.2701		400.202	1.5917		741.233	3.91528
	440.611	1.2747		400.536	1.59244		741.812	3.93963
	440.979	1.27978		400.868	1.5934		742.393	3.90604
	441.344	1.28515		401.202	1.59702		742.972	3.94743
	441.712	1.28983		401.535	1.60234		743.552	3.94232
	442.078	1.2904		401.868	1.60515		744.131	3.95499
	442.444	1.29197		402.202	1.60862		744.713	3.95563
	442.812	1.28903		402.535	1.60719		745.291	3.9532
	443.179	1.28998		402.869	1.60784		745.872	3.96545
	443.543	1.28957		403.202	1.60805		746.451	3.96846
	443.912	1.2921		403.534	1.60788		747.031	3.98702
	444.279	1.29468		403.867	1.61223		747.612	4.00491
	444.646	1.29533		404.201	1.61543		748.191	4.0086
	445.012	1.29768		404.535	1.61908		748.771	4.01575
	445.377	1.29778		404.87	1.62295		749.35	4.00482
	445.743	1.3006		405.202	1.62343		749.932	4.03791
	446.111	1.30543		405.536	1.62525		750.51	4.02526
	446.479	1.3096		405.868	1.62594		751.091	4.03768
	446.845	1.31244		406.202	1.62716		751.671	4.04001
	447.212	1.31647		406.536	1.62992		752.25	4.0419
	447.577	1.31282		406.869	1.63338		752.831	4.08494
	447.943	1.31004		407.201	1.63363		753.41	4.06432
	448.312	1.31026		407.534	1.63653		753.991	4.08977
	448.678	1.31005		407.869	1.63781		754.57	4.07038
	449.044	1.31494		408.203	1.63839		755.151	4.08271
	449.412	1.31956		408.535	1.64248		755.73	4.10563
	449.777	1.32677		408.867	1.64711		756.31	4.0995
	450.146	1.33034		409.2	1.64898		756.89	4.12679
	450.512	1.33136		409.535	1.65276		757.469	4.10781
	450.877	1.33124		409.87	1.65196		758.051	4.14061
	451.244	1.32726		410.202	1.65226		758.629	4.12787
	451.611	1.32919		410.536	1.65163		759.21	4.1462
	451.978	1.32905		410.867	1.65185		759.789	4.15511
	452.344	1.33504		411.202	1.65597		760.37	4.15532
	452.712	1.33489		411.536	1.65942		760.949	4.17247
	453.077	1.33858		411.868	1.66326		761.53	4.1734
	453.444	1.34172		412.202	1.66627		762.109	4.19766
	453.812	1.34124		412.534	1.66891		762.689	4.18624
	454.178	1.34316		412.867	1.66896		763.27	4.2085
	454.544	1.34808		413.203	1.671		763.848	4.21144
	454.912	1.35018		413.536	1.67078		764.429	4.21026
	455.279	1.35204		413.869	1.67441		765.008	4.23509
	455.645	1.35388		414.201	1.6779		765.589	4.23763
	456.012	1.35306		414.534	1.67657		766.168	4.24378
	456.377	1.34812		414.869	1.68035		766.749	4.25628
	456.744	1.34824		415.202	1.6808		767.328	4.25741
	457.111	1.351		415.536	1.68254		767.908	4.28109
	457.479	1.36025		415.868	1.68529		768.489	4.26726
	457.844	1.36315		416.203	1.69048		769.068	4.30103
	458.211	1.3699		416.536	1.69353		769.648	4.28631
	458.577	1.3734		416.868	1.69484		770.227	4.31025
	458.945	1.37485		417.202	1.69545		770.808	4.32072
	459.312	1.37045		417.535	1.69555		771.387	4.31476
	459.678	1.36757		417.869	1.6953		771.968	4.34001
	460.043	1.36736		418.202	1.69504		772.548	4.33611
	460.412	1.36898		418.534	1.69764		773.127	4.36296
	460.78	1.37344		418.867	1.70326		773.708	4.34915
	461.145	1.37484		419.202	1.70639		774.287	4.36767
	461.511	1.38152		419.536	1.70984		774.868	4.37919
	461.877	1.38121		419.87	1.71075		775.447	4.37715
	462.244	1.384		420.2	1.71225		776.027	4.4054
	462.612	1.38706		420.535	1.7134		776.606	4.39369
	462.979	1.38805		420.868	1.71289		777.187	4.41359
	463.344	1.3917		421.203	1.71608		777.767	4.41339
	463.711	1.39524		421.537	1.71898		778.346	4.43141
	464.077	1.39488		421.869	1.7178		778.927	4.441
	464.444	1.39379		422.201	1.72179		779.506	4.43417
	464.813	1.39448		422.534	1.72154		780.087	4.46413
	465.178	1.39421		422.869	1.72316		780.666	4.46533
	465.545	1.39547		423.203	1.72857		781.247	4.47226
	465.911	1.40228		423.535	1.73093		781.826	4.47719
	466.278	1.40714		423.867	1.73598		782.406	4.48556
	466.646	1.41187		424.2	1.73859		782.986	4.50398
	467.013	1.41721		424.535	1.73946		783.566	4.5
	467.377	1.41548		424.87	1.74038		784.147	4.52597
	467.744	1.41389		425.202	1.73872		784.725	4.51998
	468.111	1.41004		425.536	1.73866		785.306	4.53332
	468.478	1.41056		425.868	1.74245		785.885	4.54849
	468.844	1.41001		426.202	1.74711		786.466	4.54238
	469.211	1.41559		426.536	1.74975		787.044	4.57285
	469.577	1.41967		426.868	1.75592		787.626	4.56762
	469.944	1.42487		427.202	1.75714		788.205	4.59272
	470.311	1.42662		427.534	1.75907		788.785	4.58451
	470.679	1.4318		427.868	1.75945		789.366	4.60273
	471.045	1.43231		428.203	1.75948		789.944	4.60844
	471.412	1.43273		428.535	1.76264		790.526	4.60596
	471.778	1.43717		428.868	1.76558		791.104	4.63778
	472.145	1.43908		429.202	1.76645		791.685	4.62653
	472.511	1.43994		429.535	1.76825		792.263	4.64894
	472.878	1.4414		429.869	1.77044		792.846	4.64759
	473.244	1.43914		430.202	1.77117		793.425	4.66307
	473.611	1.43442		430.536	1.77533		794.004	4.67556
	473.979	1.43824		430.868	1.77989		794.585	4.67344
	474.344	1.44209		431.202	1.78296		795.164	4.69269
	474.711	1.44505		431.535	1.78582		795.745	4.68768
	475.078	1.4571		431.868	1.78695		796.323	4.71418
	475.444	1.45975		432.202	1.78734		796.905	4.71911
	475.811	1.46243		432.535	1.78669		797.483	4.71495
	476.178	1.45948		432.868	1.78585		798.064	4.73448
	476.544	1.4584		433.202	1.79061		798.644	4.74241
	476.912	1.45837		433.534	1.79388		799.223	4.76177
	477.279	1.45632		433.867	1.79901		799.803	4.75797
	477.645	1.4608		434.201	1.80393		800.383	4.77013
	478.012	1.46425		434.535	1.80591		800.964	4.78914
	478.377	1.4689		434.87	1.80813		801.543	4.78569
	478.743	1.47114		435.202	1.81024		802.124	4.81891
	479.111	1.47559		435.535	1.81033		802.703	4.80178
	479.479	1.47714		435.868	1.81204		803.283	4.83623
	479.845	1.47794		436.202	1.81472		803.863	4.83093
	480.212	1.4789		436.536	1.8156		804.442	4.84873
	480.577	1.48258		436.869	1.81867		805.023	4.86444
	480.943	1.48561		437.201	1.81992		805.602	4.86305
	481.312	1.48456		437.535	1.82281		806.183	4.89542
	481.678	1.48484		437.869	1.82543		806.761	4.8804
	482.044	1.48496		438.203	1.83054		807.343	4.91925
	482.412	1.48069		438.535	1.83405		807.922	4.90984
	482.777	1.48724		438.867	1.83858		808.503	4.93442
	483.145	1.49467		439.2	1.84119		809.082	4.94971
	483.513	1.5015		439.534	1.84153		809.661	4.95358
	483.877	1.50708		439.87	1.84271		810.242	4.9739
	484.244	1.5137		440.202	1.84137		810.821	4.96765
	484.611	1.50605		440.536	1.84325		811.402	4.98768
	484.978	1.50425		440.868	1.84813		811.981	4.99981
	485.344	1.50366		441.202	1.85245		812.562	5.00656
	485.711	1.50088		441.536	1.85647		813.14	5.01764
	486.077	1.50476		441.868	1.85872		813.722	5.01705
	486.444	1.51031		442.202	1.86183		814.302	5.04064
	486.811	1.51303		442.534	1.86203		814.881	5.0451
	487.179	1.5159		442.867	1.86199		815.462	5.05506
	487.544	1.52207		443.203	1.86467		816.04	5.0644
	487.912	1.52215		443.535	1.86833		816.621	5.06381
	488.279	1.5224		443.868	1.87063		817.2	5.09986
	488.645	1.5269		444.202	1.87354		817.781	5.09793
	489.011	1.52916		444.535	1.87522		818.36	5.1152
	489.377	1.53288		444.869	1.87636		818.941	5.11759
	489.744	1.53114		445.202	1.88035		819.52	5.13045
	490.112	1.5314		445.535	1.88361		820.1	5.15451
	490.479	1.53139		445.868	1.88758		820.681	5.14636
	490.843	1.52987		446.203	1.89255		821.26	5.18279
	491.211	1.53193		446.536	1.89366		821.84	5.15953
	491.577	1.53852		446.868	1.89577		822.42	5.19889
	491.944	1.54538		447.201	1.89413		823	5.1913
	492.312	1.55002		447.535	1.89475		823.58	5.21147
	492.679	1.55437		447.869	1.89634		824.16	5.22399
	493.043	1.55149		448.203	1.89875		824.74	5.22516
	493.411	1.54985		448.534	1.90498		825.32	5.25082
	493.779	1.54652		448.867	1.90787		825.9	5.2495
	494.148	1.54758		449.201	1.91272		826.479	5.27076
	494.512	1.5514		449.535	1.91348		827.059	5.26582
	494.877	1.55419		449.87	1.91407		827.639	5.28197
	495.243	1.56097		450.202	1.91625		828.22	5.30021
	495.611	1.5657		450.536	1.91715		828.798	5.30117
	495.979	1.56942		450.868	1.92014		829.38	5.31765
	496.345	1.56889		451.202	1.92326		829.959	5.32156
	496.711	1.5694		451.536	1.92541		830.538	5.33496
	497.077	1.57158		451.869	1.92711		831.12	5.35645
	497.444	1.57208		452.201	1.92787		831.698	5.34989
	497.812	1.57432		452.534	1.92938		832.279	5.37681
	498.178	1.57368		452.869	1.93388		832.858	5.36509
	498.545	1.57487		453.203	1.93767		833.439	5.40309
	498.912	1.57288		453.535	1.94108		834.018	5.39635
	499.278	1.57723		453.867	1.94347		834.599	5.41592
	499.646	1.58011		454.2	1.94507		835.178	5.43077
	500.012	1.58512		454.535	1.94667		835.757	5.42534
	500.378	1.59299		454.87	1.94591		836.339	5.46925
	500.744	1.5969		455.202	1.94681		836.917	5.44381
	501.111	1.5984		455.536	1.95219		837.498	5.48207
	501.477	1.5977		455.868	1.95705		838.077	5.47174
	501.844	1.59661		456.201	1.96206		838.658	5.49671
	502.211	1.59016		456.536	1.9662		839.237	5.51091
	502.577	1.59407		456.868	1.96847		839.818	5.50793
	502.944	1.5982		457.202	1.96927		840.398	5.53658
	503.312	1.59908		457.534	1.97112		840.977	5.52505
	503.679	1.60568		457.868	1.97111		841.558	5.55985
	504.045	1.61191		458.202	1.97452		842.136	5.5592
	504.412	1.61327		458.536	1.97746		842.718	5.57049
	504.779	1.61383		458.869	1.97934		843.296	5.5832
	505.145	1.61324		459.202	1.981		843.878	5.58847
	505.511	1.61507		459.534	1.98302		844.456	5.61406
	505.877	1.61924		459.868	1.98517		845.037	5.61844
	506.244	1.6205		460.201	1.98768		845.616	5.63375
	506.611	1.62265		460.536	1.9939		846.196	5.64345
	506.979	1.62617		460.868	1.99681		846.777	5.63644
	507.343	1.62311		461.202	2.0008		847.355	5.67002
	507.711	1.6268		461.536	2.00115		847.937	5.66224
	508.078	1.62773		461.868	1.9999		848.515	5.68757
	508.443	1.63406		462.202	1.99897		849.097	5.68077
	508.812	1.64003		462.535	1.9978		849.676	5.69091
	509.178	1.64306		462.869	2.00126		850.256	5.72465
	509.544	1.64604		463.203	2.00446		850.836	5.71882
	509.912	1.64188		463.534	2.0092		851.415	5.7448
	510.279	1.63889		463.868	2.01332		851.996	5.72321
	510.646	1.63758		464.201	2.0149		852.575	5.77209
	511.012	1.63872		464.535	2.01551		853.155	5.7611
	511.377	1.64292		464.87	2.01697		853.734	5.78348
	511.743	1.64845		465.202	2.02015		854.315	5.78878
	512.111	1.65679		465.536	2.02064		854.895	5.80028
	512.479	1.66249		465.868	2.02179		855.476	5.81874
	512.844	1.66404		466.202	2.02559		856.055	5.80684
	513.213	1.66358		466.536	2.02845		856.635	5.8424
	513.577	1.66513		466.869	2.02873		857.216	5.82692
	513.944	1.66368		467.201	2.03026		857.794	5.8564
	514.312	1.66775		467.534	2.03446		858.375	5.87076
	514.678	1.66957		467.869	2.03842		858.954	5.87051
	515.044	1.67264		468.203	2.04307		859.535	5.89751
	515.412	1.67446		468.535	2.04533		860.114	5.89118
	515.778	1.67192		468.867	2.0476		860.695	5.91663
	516.145	1.67554		469.2	2.04727		861.274	5.92327
	516.512	1.67713		469.535	2.04695		861.854	5.92851
	516.877	1.68188		469.87	2.0475		862.434	5.94908
	517.245	1.69132		470.201	2.04842		863.014	5.95365
	517.611	1.69253		470.536	2.0528		863.595	5.97757
	517.978	1.69489		470.868	2.05686		864.173	5.98068
	518.343	1.69294		471.203	2.0627		864.754	5.99646
	518.711	1.69033		471.536	2.06429		865.333	6.01443
	519.076	1.68893		471.867	2.06715		865.914	6.01984
	519.446	1.69195		472.201	2.06824		866.493	6.05012
	519.812	1.69956		472.535	2.06849		867.073	6.02796
	520.178	1.70268		472.868	2.07095		867.654	6.06899
	520.544	1.7103		473.203	2.07306		868.232	6.05819
	520.912	1.71372		473.535	2.07429		868.813	6.08293
	521.279	1.7155		473.868	2.07463		869.392	6.09673
	521.646	1.71228		474.202	2.07736		869.974	6.09169
	522.012	1.71341		474.535	2.07841		870.552	6.12001
	522.377	1.71274		474.869	2.07967		871.133	6.10502
	522.744	1.71679		475.201	2.08377		871.713	6.14252
	523.111	1.71842		475.536	2.08846		872.292	6.1336
	523.479	1.72344		475.868	2.09242		872.873	6.15852
	523.844	1.72139		476.202	2.09352		873.452	6.1667
	524.211	1.72423		476.536	2.09695		874.032	6.16707
	524.577	1.72922		476.868	2.09529		874.611	6.19102
	524.944	1.73006		477.201	2.09576		875.193	6.18936
	525.312	1.73761		477.534	2.09675		875.772	6.21255
	525.678	1.7436		477.869	2.0999		876.351	6.21479
	526.044	1.74518		478.202	2.10374		876.932	6.23029
	526.412	1.74506		478.534	2.10822		877.511	6.24178
	526.779	1.7378		478.867	2.11132		878.092	6.23969
	527.146	1.73789		479.201	2.11489		878.671	6.2729
	527.512	1.7379		479.535	2.11459		879.252	6.26581
	527.877	1.74254		479.87	2.11797		879.83	6.2843
	528.243	1.75051		480.202	2.11872		880.411	6.30039
	528.611	1.75721		480.536	2.12204		880.99	6.30404
	528.979	1.76198		480.868	2.12456		881.572	6.33932
	529.344	1.76408		481.202	2.12696		882.151	6.32332
	529.713	1.76567		481.536	2.12856		882.73	6.34743
	530.078	1.762		481.869	2.13044		883.311	6.34544
	530.444	1.76197		482.201	2.13101		883.89	6.37443
	530.812	1.7602		482.535	2.13556		884.471	6.38813
	531.178	1.76792		482.869	2.14086		885.05	6.387
	531.544	1.77108		483.203	2.14488		885.631	6.41482
	531.911	1.7719		483.535	2.14871		886.21	6.39868
	532.278	1.7746		483.868	2.15009		886.791	6.44348
	532.646	1.77752		484.2	2.15014		887.37	6.42639
	533.013	1.78178		484.535	2.14981		887.95	6.45686
	533.378	1.78375		484.869	2.15039		888.531	6.46054
	533.744	1.79123		485.202	2.15284		889.109	6.47212
	534.111	1.79204		485.536	2.15976		889.69	6.49621
	534.478	1.79231		485.867	2.16281		890.269	6.49527
	534.844	1.78918		486.203	2.16821		890.85	6.52149
	535.211	1.78753		486.536	2.17245		891.429	6.51751
	535.577	1.7887		486.868	2.1729		892.01	6.538
	535.945	1.79086		487.202	2.17594		892.589	6.57468
	536.309	1.8058		487.534	2.17789		893.169	6.57511
	536.68	1.81201		487.867	2.17968		893.75	6.60221
	537.045	1.81286		488.202	2.18571		894.328	6.59733
	537.412	1.8177		488.535	2.1857		894.909	6.61467
	537.779	1.81675		488.869	2.18876		895.489	6.63391
	538.145	1.81063		489.202	2.19143		896.07	6.63902
	538.511	1.80851		489.535	2.19182		896.648	6.66433
	538.877	1.81561		489.869	2.19578		897.229	6.66383
	539.245	1.81309		490.202	2.2004		897.808	6.69862
	539.611	1.81764		490.535	2.20351		898.388	6.6899
	539.979	1.82436		490.868	2.20922		898.969	6.7049
	540.344	1.8256		491.202	2.21302		899.547	6.72584
	540.712	1.82722		491.536	2.21254		900.128	6.72414
	541.077	1.83142		491.869	2.21676		900.708	6.75964
	541.443	1.84126		492.202	2.21383		901.289	6.73846
	541.811	1.83772		492.535	2.21782		901.867	6.77817
	542.178	1.84292		492.869	2.22377		902.449	6.77587
	542.543	1.84448		493.202	2.2271		903.028	6.80532
	542.912	1.8416		493.534	2.23325		903.608	6.8059
	543.279	1.83311		493.867	2.23629		904.188	6.81316
	543.646	1.83908		494.201	2.23886		904.767	6.85187
	544.012	1.8412		494.536	2.2395		905.348	6.84113
	544.377	1.84921		494.87	2.24056		905.927	6.87801
	544.743	1.85993		495.201	2.24221		906.507	6.86617
	545.112	1.86088		495.535	2.24625		907.086	6.89572
	545.479	1.86619		495.869	2.24795		907.667	6.89763
	545.844	1.86515		496.203	2.25233		908.246	6.92019
	546.212	1.86109		496.535	2.25576		908.827	6.94278
	546.578	1.8605		496.868	2.2553		909.407	6.94364
	546.945	1.8619		497.2	2.25957		909.986	6.96096
	547.311	1.86793		497.535	2.26349		910.567	6.97817
	547.678	1.86982		497.87	2.26931		911.145	6.98753
	548.043	1.87946		498.203	2.27296		911.727	7.01489
	548.411	1.87668		498.535	2.27537		912.306	7.00959
	548.778	1.88024		498.867	2.27697		912.887	7.04528
	549.146	1.88153		499.2	2.27522		913.466	7.04406
	549.512	1.88797		499.535	2.27508		914.046	7.0609
	549.877	1.88783		499.87	2.27682		914.627	7.07622
	550.244	1.89097		500.202	2.281		915.205	7.08349
	550.609	1.89481		500.535	2.28492		915.786	7.12435
	550.978	1.8899		500.867	2.28854		916.365	7.10498
	551.345	1.8893		501.202	2.29503		916.946	7.14941
	551.711	1.89184		501.537	2.29544		917.525	7.13147
	552.077	1.89614		501.868	2.29732		918.107	7.17371
	552.444	1.90187		502.202	2.30013		918.686	7.17913
	552.812	1.91012		502.534	2.3023		919.265	7.18599
	553.179	1.91746		502.867	2.30611		919.846	7.21589
	553.545	1.91803		503.203	2.30851		920.424	7.19921
	553.912	1.91647		503.536	2.30895		921.005	7.24091
	554.279	1.91232		503.868	2.31307		921.584	7.24115
	554.645	1.91237		504.202	2.31347		922.165	7.27003
	555.011	1.91513		504.534	2.31646		922.744	7.25863
	555.377	1.91647		504.869	2.32229		923.325	7.27993
	555.744	1.92094		505.202	2.32478		923.905	7.30442
	556.111	1.92503		505.536	2.33227		924.484	7.30127
	556.479	1.9299		505.868	2.33418		925.065	7.31923
	556.844	1.9285		506.202	2.33619		925.644	7.32588
	557.211	1.93231		506.536	2.33686		926.225	7.33359
	557.578	1.94014		506.868	2.33547		926.803	7.36329
	557.944	1.94348		507.202	2.33736		927.384	7.35462
	558.312	1.94226		507.535	2.33945		927.964	7.37392
	558.678	1.94942		507.869	2.34594		928.544	7.37638
	559.044	1.94221		508.202	2.34981		929.124	7.39873
	559.412	1.94309		508.534	2.35416		929.703	7.40123
	559.779	1.94766		508.867	2.35951		930.284	7.39905
	560.146	1.94953		509.201	2.36133		930.863	7.43921
	560.512	1.95049		509.535	2.36364		931.444	7.41038
	560.877	1.96352		509.87	2.3661		932.023	7.45325
	561.243	1.96772		510.202	2.36917		932.604	7.4273
	561.611	1.9694		510.535	2.37213		933.183	7.46096
	561.979	1.96651		510.868	2.37428		933.764	7.46102
	562.344	1.9631		511.202	2.37687		934.343	7.47413
	562.712	1.9615		511.536	2.37834		934.923	7.49037
	563.076	1.96378		511.869	2.37938		935.504	7.4586
	563.444	1.96762		512.201	2.383		936.082	7.45397
	563.813	1.97593		512.535	2.38965		936.662	7.40524
	564.179	1.98072		512.869	2.39422		937.241	7.25655
	564.544	1.98155		513.203	2.40147		937.823	7.04152
	564.91	1.98625		513.535	2.40521		938.402	6.87483
	565.278	1.98642		513.867	2.40493		938.983	6.67686
	565.645	1.99398		514.201	2.40765		939.562	6.46035
	566.012	1.99352		514.534	2.40386		940.141	6.2398
	566.377	1.9989		514.87	2.4091		940.722	6.02755
	566.745	1.99513		515.202	2.41267		941.301	5.83069
	567.109	1.99242		515.535	2.41612		941.882	5.64936
	567.478	1.99336		515.867	2.42155		942.461	5.47727
	567.844	1.99298		516.202	2.42692		943.042	5.30392
	568.211	1.99897		516.536	2.42882		943.621	5.11832
	568.577	2.00908		516.868	2.43174		944.202	4.91248
	568.944	2.01821		517.202	2.43419		944.781	4.68414
	569.311	2.02183		517.535	2.43562		945.361	4.43763
	569.679	2.02067		517.868	2.44037		945.941	4.18277
	570.045	2.0177		518.202	2.44303		946.521	3.93199
	570.412	2.015		518.535	2.44795		947.101	3.69695
	570.779	2.01467		518.868	2.44694		947.68	3.48522
	571.145	2.01827		519.202	2.4492		948.261	3.29816
	571.51	2.02604		519.535	2.45252		948.84	3.13067
	571.877	2.03087		519.869	2.45592		949.421	2.97306
	572.245	2.03446		520.202	2.46074		950.001	2.81387
	572.611	2.03638		520.536	2.46676		950.58	2.6435
	572.979	2.03892		520.868	2.47325		951.161	2.45711
	573.344	2.04206		521.202	2.47434		951.739	2.25609
	573.711	2.04179		521.536	2.47663		952.32	2.04765
	574.078	2.04704		521.868	2.47594		952.9	1.8429
	574.445	2.04856		522.202	2.47613		953.48	1.65331
	574.812	2.04792		522.536	2.47864		954.059	1.48783
	575.178	2.04583		522.868	2.48121		954.641	1.3499
	575.543	2.04611		523.202	2.48766		955.22	1.23679
	575.912	2.0494		523.534	2.49403		955.8	1.04981
	576.279	2.05403		523.867	2.49599		956.379	0.846437
	576.646	2.06466		524.201	2.5		956.96	0.724707
	577.012	2.07174		524.535	2.50259
	577.377	2.07652		524.87	2.50489
	577.743	2.07529		525.202	2.51055
	578.111	2.07346		525.535	2.51342
	578.479	2.06881		525.868	2.51576
	578.845	2.06743		526.201	2.52112
	579.211	2.07176		526.537	2.51987
	579.577	2.07659		526.87	2.5204
	579.944	2.08417		527.201	2.524
	580.313	2.08991		527.534	2.5263
	580.678	2.0937		527.869	2.53279
	581.044	2.09204		528.203	2.53875
	581.412	2.0969		528.535	2.54493
	581.778	2.09959		528.867	2.54725
	582.145	2.10144		529.201	2.54889
	582.512	2.1093		529.534	2.54913
	582.877	2.10512		529.87	2.5513
	583.244	2.10532		530.202	2.5541
	583.611	2.10223		530.536	2.55938
	583.978	2.10406		530.868	2.56494
	584.344	2.1076		531.202	2.56987
	584.711	2.11598		531.536	2.5733
	585.077	2.12533		531.868	2.57548
	585.444	2.1262		532.202	2.57996
	585.812	2.13041		532.535	2.58228
	586.178	2.12761		532.867	2.58826
	586.544	2.12405		533.202	2.59107
	586.912	2.12418		533.536	2.59354
	587.278	2.12551		533.868	2.59841
	587.645	2.13428		534.202	2.5975
	588.012	2.13954		534.534	2.59745
	588.377	2.14543		534.868	2.60259
	588.744	2.1472		535.202	2.60655
	589.111	2.14862		535.536	2.61212
	589.479	2.14841		535.868	2.62045
	589.843	2.15539		536.202	2.62042
	590.211	2.155		536.535	2.62527
	590.578	2.15597		536.868	2.62582
	590.944	2.15976		537.201	2.62539
	591.309	2.15735		537.535	2.62825
	591.679	2.15584		537.869	2.63247
	592.043	2.15972		538.202	2.63459
	592.412	2.16725		538.534	2.64126
	592.779	2.17538		538.867	2.64366
	593.146	2.1809		539.201	2.64802
	593.512	2.19036		539.535	2.65096
	593.877	2.18748		539.87	2.65479
	594.243	2.18657		540.201	2.65902
	594.611	2.18212		540.536	2.66354
	594.979	2.18626		540.869	2.66847
	595.345	2.18132		541.202	2.66761
	595.712	2.19251		541.536	2.67174
	596.077	2.19872		541.869	2.67201
	596.443	2.20133		542.201	2.67434
	596.812	2.20546		542.534	2.6791
	597.177	2.2083		542.868	2.68693
	597.544	2.20862		543.202	2.69183
	597.91	2.21305		543.535	2.69897
	598.278	2.21633		543.867	2.70005
	598.645	2.22178		544.201	2.70165
	599.013	2.21917		544.535	2.70276
	599.378	2.2186		544.87	2.70325
	599.744	2.21852		545.202	2.70754
	600.111	2.22212		545.536	2.71393
	600.478	2.22684		545.867	2.71649
	600.843	2.23787		546.203	2.72253
	601.211	2.24665		546.536	2.72627
	601.578	2.249		546.868	2.72808
	601.945	2.24731		547.201	2.73183
	602.311	2.24288		547.534	2.73663
	602.678	2.23958		547.868	2.74075
	603.044	2.23921		548.203	2.74442
	603.412	2.24878		548.535	2.7466
	603.779	2.25412		548.867	2.74642
	604.145	2.26502		549.202	2.74833
	604.51	2.26446		549.535	2.74945
	604.877	2.26943		549.869	2.75145
	605.244	2.27194		550.202	2.7575
	605.611	2.2711		550.536	2.76528
	605.979	2.27828		550.868	2.7672
	606.344	2.28037		551.202	2.7714
	606.711	2.27756		551.536	2.77138
	607.077	2.27741		551.868	2.77186
	607.444	2.28082		552.201	2.77469
	607.812	2.28194		552.534	2.77536
	608.178	2.28311		552.869	2.7805
	608.543	2.29516		553.202	2.7848
	608.912	2.30322		553.534	2.78861
	609.279	2.31002		553.867	2.78908
	609.646	2.31158		554.201	2.79345
	610.012	2.31257		554.535	2.79563
	610.377	2.30528		554.87	2.79774
	610.743	2.30504		555.202	2.80575
	611.111	2.30647		555.536	2.80643
	611.479	2.31396		555.868	2.80764
	611.845	2.32014		556.203	2.81056
	612.212	2.32508		556.536	2.80929
	612.577	2.33177		556.869	2.81252
	612.944	2.33056		557.201	2.81391
	613.312	2.33387		557.535	2.82231
	613.678	2.3369		557.869	2.8316
	614.044	2.33696		558.203	2.83706
	614.412	2.34115		558.535	2.83911
	614.777	2.34008		558.867	2.83992
	615.146	2.34295		559.201	2.84145
	615.513	2.34202		559.534	2.84123
	615.877	2.34353		559.869	2.84399
	616.244	2.3486		560.202	2.84765
	616.611	2.35679		560.536	2.85434
	616.978	2.36689		560.868	2.85913
	617.344	2.37151		561.202	2.85548
	617.711	2.37457		561.536	2.86557
	618.077	2.37306		561.869	2.87008
	618.444	2.37028		562.201	2.8734
	618.811	2.3655		562.534	2.87701
	619.179	2.36627		562.867	2.88122
	619.544	2.3727		563.203	2.88403
	619.912	2.37966		563.535	2.88426
	620.279	2.38856		563.869	2.88524
	620.645	2.38753		564.202	2.8866
	621.01	2.39368		564.534	2.88968
	621.378	2.39668		564.869	2.89634
	621.745	2.40054		565.201	2.90194
	622.111	2.40144		565.535	2.90784
	622.479	2.40676		565.869	2.91342
	622.843	2.40982		566.202	2.9125
	623.212	2.40568		566.535	2.91536
	623.578	2.40676		566.869	2.91385
	623.944	2.40541		567.202	2.91575
	624.312	2.41198		567.535	2.92172
	624.678	2.41703		567.869	2.92415
	625.044	2.42556		568.202	2.92894
	625.41	2.43661		568.534	2.9337
	625.779	2.43746		568.867	2.93694
	626.148	2.43674		569.202	2.93869
	626.512	2.43234		569.535	2.94399
	626.877	2.43371		569.87	2.94864
	627.243	2.4337		570.202	2.95035
	627.611	2.43971		570.535	2.95628
	627.979	2.44474		570.868	2.95745
	628.344	2.45246		571.203	2.95707
	628.712	2.45653		571.536	2.96049
	629.077	2.45363		571.868	2.96178
	629.445	2.46269		572.2	2.96751
	629.812	2.46024		572.535	2.97465
	630.178	2.4651		572.87	2.98059
	630.544	2.47073		573.203	2.98529
	630.912	2.47414		573.534	2.9892
	631.279	2.46832		573.867	2.9862
	631.645	2.46856		574.201	2.98663
	632.012	2.46907		574.536	2.9895
	632.377	2.47265		574.87	2.99243
	632.744	2.48216		575.202	2.99821
	633.111	2.49208		575.535	3.00339
	633.478	2.49935		575.867	3.00677
	633.844	2.50122		576.203	3.00987
	634.211	2.49838		576.536	3.01157
	634.577	2.49846		576.868	3.01571
	634.943	2.49406		577.201	3.02008
	635.313	2.49641		577.534	3.02404
	635.679	2.50123		577.867	3.02706
	636.044	2.50854		578.203	3.02984
	636.412	2.51047		578.536	3.0312
	636.778	2.51616		578.869	3.03062
	637.145	2.51723		579.202	3.03349
	637.51	2.51994		579.534	3.03992
	637.877	2.52878		579.869	3.04404
	638.244	2.52906		580.201	3.05088
	638.611	2.53771		580.536	3.05588
	638.979	2.53508		580.868	3.05461
	639.344	2.53567		581.202	3.05696
	639.711	2.53349		581.535	3.05698
	640.078	2.53512		581.869	3.0574
	640.444	2.53928		582.202	3.06346
	640.812	2.54642		582.535	3.06633
	641.178	2.55697		582.869	3.07216
	641.544	2.56183		583.202	3.07686
	641.912	2.5676		583.534	3.08072
	642.279	2.56444		583.867	3.07914
	642.646	2.55904		584.202	3.08342
	643.012	2.55586		584.535	3.08612
	643.377	2.55752		584.87	3.08907
	643.743	2.56711		585.201	3.09286
	644.111	2.57479		585.535	3.09427
	644.478	2.58059		585.868	3.09574
	644.845	2.58599		586.202	3.09747
	645.212	2.58736		586.536	3.10157
	645.577	2.58455		586.869	3.105
	645.943	2.58986		587.201	3.11278
	646.312	2.59603		587.534	3.11768
	646.678	2.59763		587.869	3.12103
	647.044	2.59878		588.202	3.12358
	647.412	2.59702		588.535	3.12532
	647.778	2.59717		588.867	3.12472
	648.145	2.59499		589.2	3.12573
	648.513	2.59924		589.536	3.13209
	648.877	2.61096		589.869	3.13615
	649.244	2.61829		590.202	3.14356
	649.611	2.62538		590.535	3.14976
	649.978	2.63038		590.867	3.15021
	650.344	2.63063		591.202	3.15598
	650.711	2.62295		591.536	3.15872
	651.078	2.62583		591.868	3.16146
	651.444	2.62607		592.202	3.16549
	651.811	2.63021		592.534	3.17129
	652.179	2.63706		592.867	3.17351
	652.544	2.64172		593.203	3.17565
	652.912	2.64505		593.535	3.17968
	653.279	2.64772		593.868	3.18113
	653.645	2.64972		594.202	3.18694
	654.01	2.65554		594.534	3.19376
	654.377	2.65813		594.869	3.19986
	654.744	2.66182		595.202	3.20064
	655.112	2.66552		595.536	3.20391
	655.479	2.66557		595.868	3.20346
	655.843	2.6618		596.202	3.2031
	656.211	2.6619		596.536	3.20671
	656.577	2.66414		596.868	3.20968
	656.944	2.67216		597.202	3.21306
	657.312	2.68571		597.535	3.21728
	657.678	2.69297		597.869	3.22339
	658.043	2.69771		598.202	3.22463
	658.412	2.69852		598.534	3.22556
	658.78	2.69892		598.867	3.22878
	659.146	2.69198		599.201	3.23186
	659.512	2.69611		599.536	3.23011
	659.876	2.69772		599.87	3.23566
	660.243	2.70539		600.202	3.23593
	660.611	2.70683		600.535	3.23558
	660.979	2.70852		600.868	3.23772
	661.345	2.71505		601.203	3.2415
	661.711	2.71612		601.536	3.24405
	662.077	2.72087		601.868	3.25273
	662.444	2.73136		602.2	3.25583
	662.813	2.73582		602.534	3.25913
	663.178	2.74004		602.869	3.25947
	663.544	2.74253		603.203	3.25837
	663.912	2.74056		603.535	3.25558
	664.278	2.73241		603.867	3.26087
	664.646	2.73512		604.2	3.26349
	665.012	2.73722		604.535	3.26811
	665.377	2.74694		604.87	3.27647
	665.744	2.75843		605.202	3.27869
	666.111	2.76481		605.536	3.28144
	666.478	2.77048		605.868	3.28321
	666.844	2.7679		606.202	3.28638
	667.211	2.76812		606.537	3.29121
	667.577	2.76838		606.869	3.29457
	667.944	2.77045		607.201	3.29683
	668.311	2.77504		607.534	3.29619
	668.679	2.77907		607.867	3.30035
	669.044	2.78221		608.203	3.30107
	669.412	2.78058		608.535	3.30337
	669.779	2.78386		608.868	3.31135
	670.145	2.78777		609.202	3.31547
	670.512	2.79542		609.534	3.31905
	670.877	2.80456		609.868	3.32106
	671.244	2.81035		610.202	3.32055
	671.611	2.81303		610.536	3.31845
	671.979	2.81317		610.868	3.3189
	672.344	2.81022		611.202	3.32067
	672.711	2.80278		611.535	3.3239
	673.077	2.80624		611.868	3.32976
	673.444	2.81042		612.202	3.33345
	673.812	2.81992		612.535	3.33532
	674.178	2.83008		612.869	3.33755
	674.543	2.83825		613.202	3.33812
	674.91	2.84186		613.534	3.33719
	675.279	2.83801		613.867	3.34212
	675.646	2.8442		614.201	3.34322
	676.012	2.84354		614.535	3.34534
	676.377	2.84324		614.869	3.34732
	676.743	2.84797		615.202	3.34753
	677.111	2.85402		615.535	3.34982
	677.478	2.8491		615.868	3.35461
	677.845	2.85356		616.203	3.36044
	678.211	2.85515		616.537	3.36638
	678.577	2.85708		616.868	3.3719
	678.944	2.86945		617.201	3.37352
	679.312	2.87921		617.534	3.37057
	679.678	2.8844		617.869	3.37361
	680.044	2.88461		618.203	3.37351
	680.412	2.88406		618.535	3.37737
	680.778	2.87897		618.867	3.38284
	681.145	2.87724		619.2	3.38903
	681.513	2.88275		619.534	3.39299
	681.877	2.88911		619.87	3.39705
	682.244	2.90108		620.202	3.39672
	682.611	2.90737		620.535	3.39673
	682.978	2.91182		620.868	3.39985
	683.344	2.91058		621.202	3.40172
	683.711	2.91156		621.536	3.40485
	684.077	2.91304		621.868	3.40729
	684.444	2.91109		622.202	3.39778
	684.811	2.91872		622.534	3.39797
	685.178	2.92374		622.868	3.39958
	685.544	2.92278		623.203	3.40437
	685.912	2.92322		623.536	3.40829
	686.279	2.93071		623.868	3.41363
	686.644	2.92945		624.202	3.41416
	687.01	2.93844		624.535	3.41464
	687.377	2.95004		624.869	3.41514
	687.744	2.95705		625.201	3.41276
	688.112	2.9606		625.535	3.4138
	688.479	2.95801		625.869	3.41345
	688.844	2.95559		626.203	3.41735
	689.211	2.95313		626.536	3.423
	689.578	2.95384		626.868	3.42497
	689.944	2.96116		627.201	3.42456
	690.312	2.96698		627.534	3.42274
	690.678	2.97752		627.869	3.42433
	691.044	2.97907		628.203	3.42262
	691.412	2.98385		628.534	3.42264
	691.779	2.98643		628.867	3.42226
	692.146	2.98732		629.201	3.41983
	692.512	2.99159		629.534	3.41686
	692.877	2.99488		629.87	3.40475
	693.243	3.00085		630.202	3.39136
	693.611	2.99929		630.536	3.38066
	693.979	3.00179		630.869	3.36533
	694.345	3.00028		631.202	3.34981
	694.712	3.00137		631.536	3.33841
	695.077	3.01187		631.869	3.32315
	695.444	3.0222		632.201	3.30813
	695.812	3.02969		632.534	3.3011
	696.178	3.03262		632.869	3.29146
	696.544	3.03608		633.203	3.28047
	696.912	3.02976		633.535	3.27309
	697.277	3.029		633.867	3.26978
	697.645	3.02964		634.2	3.25529
	698.013	3.03325		634.535	3.24724
	698.378	3.0415		634.87	3.23493
	698.744	3.05143		635.202	3.21797
	699.111	3.05489		635.535	3.20536
	699.478	3.05731		635.868	3.19062
	699.844	3.06283		636.201	3.17815
	700.211	3.06332		636.536	3.16461
	700.577	3.06935		636.868	3.15006
	700.944	3.07481		637.202	3.12493
	701.312	3.0739		637.534	3.10397
	701.679	3.0794		637.867	3.07723
	702.045	3.07631		638.202	3.03548
	702.412	3.07609		638.421	2.98967
	702.778	3.0767		638.639	2.94339
	703.145	3.08468		638.83	2.8968
	703.51	3.09258		639.101	2.85047
	703.877	3.10735		639.409	2.80822
	704.244	3.11466		639.723	2.76595
	704.611	3.11256		640.056	2.73241
	704.979	3.11201		640.39	2.70938
	705.343	3.10806		640.724	2.68188
	705.711	3.1066		641.057	2.6586
	706.078	3.11131		641.389	2.63174
	706.444	3.12017		641.722	2.60101
	706.812	3.12497		641.982	2.56544
	707.178	3.12977		642.232	2.51906
	707.544	3.13523		642.434	2.47292
	707.912	3.13434		642.536	2.42623
	708.279	3.14214		642.674	2.3795
	708.646	3.14536		642.854	2.33265
	709.013	3.1549		643.062	2.28586
	709.377	3.15691		643.281	2.23968
	709.743	3.1583		643.609	2.19437
	710.111	3.15388		643.941	2.15588
	710.479	3.15458		644.275	2.11627
	710.844	3.15815		644.607	2.08623
	711.213	3.16381		644.942	2.05493
	711.577	3.17567		645.274	2.03141
	711.944	3.18676		645.61	2.0128
	712.312	3.19331		645.942	1.99578
	712.678	3.19339		646.276	1.97841
	713.044	3.19145		646.609	1.96278
	713.41	3.18864		646.943	1.9474
	713.779	3.18498		647.275	1.93079
	714.145	3.19337		647.608	1.91972
	714.512	3.19724		647.942	1.90423
	714.877	3.20345		648.275	1.89304
	715.244	3.21066		648.609	1.886
	715.611	3.21707		648.941	1.87275
	715.978	3.2179		649.274	1.85932
	716.344	3.22318		649.608	1.84659
	716.711	3.23141		649.942	1.83284
	717.077	3.23032		650.275	1.82011
	717.444	3.23843		650.609	1.81287
	717.812	3.24102		650.941	1.80779
	718.179	3.23448		651.276	1.79992
	718.544	3.23372		651.61	1.7897
	718.91	3.23624		651.943	1.78391
	719.278	3.24479		652.275	1.77345
	719.646	3.25465		652.607	1.76538
	720.01	3.2674		652.941	1.76411
	720.378	3.27216		653.276	1.75637
	720.744	3.27234		653.61	1.74905
	721.111	3.27079		653.942	1.73961
	721.479	3.2652		654.274	1.72882
	721.844	3.26719		654.608	1.71958
	722.211	3.27164		654.942	1.71398
	722.578	3.28248		655.276	1.70845
	722.944	3.28718		655.609	1.70465
	723.312	3.29592		655.942	1.70469
	723.678	3.29875		656.275	1.69387
	724.044	3.29911		656.609	1.68203
	724.412	3.30331		656.943	1.66607
	724.779	3.31
	725.145	3.31368
	725.512	3.31722
	725.877	3.32002
	726.243	3.31363
	726.611	3.31702
	726.978	3.32104
	727.345	3.32418
	727.712	3.34085
	728.077	3.35345
	728.444	3.35486
	728.811	3.35452
	729.178	3.35413
	729.545	3.3449
	729.912	3.34639
	730.278	3.35357
	730.645	3.35527
	731.013	3.35398
	731.377	3.35394
	731.744	3.35591
	732.111	3.34984
[truncated: 47 more rows]

## Sheet: Fig. 2e
Fig. 2e	Non-Ox			Chem-Ox			Electro-Ox
	Strain (%)	Stress (MPa)		Strain (%)	Stress (MPa)		Strain (%)	Stress (MPa)
	0	-0.0012041		-0.0004	-0.00127094		0	-0.000447614
	0.038	-0.00142847		0.0317	-0.00341138		0.0161623	0.000719684
	0.1687	-0.00117642		0.2106	-0.00153154		0.112621	0.000587958
	0.3657	-0.000530347		0.3877	-0.00191354		0.232968	0.00137673
	0.5328	9.67922e-05		0.5572	-0.00117684		0.341468	0.00102464
	0.7012	0.00053337		0.7223	-0.000565743		0.449324	0.00279342
	0.8666	0.000853562		0.8912	-0.00166054		0.557308	0.00209732
	1.035	0.00153762		1.057	5.69572e-05		0.663876	0.00177891
	1.2014	0.00199661		1.2244	-0.00153734		0.770831	0.00294206
	1.3687	0.0025309		1.3916	0.000408957		0.878493	0.00341382
	1.5359	0.00327243		1.5588	-0.000756343		0.985705	0.00541471
	1.7029	0.00384755		1.7242	0.000730457		1.09356	0.00371315
	1.8684	0.00419779		1.8914	0.000864257		1.19936	0.00618865
	2.0348	0.00476656		2.0578	0.000759657		1.3067	0.00582319
	2.2014	0.00542587		2.2246	0.00182846		1.41487	0.00836958
	2.3689	0.00587034		2.3895	0.000399557		1.52183	0.0086255
	2.5339	0.00643823		2.5566	0.00253146		1.63039	0.0099468
	2.7011	0.00698889		2.7238	0.00136836		1.73715	0.0113632
	2.8682	0.00739901		2.8903	0.00356106		1.84469	0.0126383
	3.0342	0.00792413		3.0578	0.00223996		1.95209	0.0145526
	3.2024	0.00851464		3.2242	0.00348266		2.05885	0.0165107
	3.3685	0.00899929		3.3915	0.00338586		2.16677	0.0172914
	3.5356	0.00943021		3.5579	0.00382386		2.27379	0.0195379
	3.7022	0.00985164		3.7245	0.00471196		2.38088	0.0213221
	3.8689	0.0103791		3.8921	0.00430226		2.4877	0.0225124
	4.0356	0.0107617		4.0581	0.00564576		2.5953	0.0232786
	4.2024	0.0111952		4.2234	0.00502666		2.70309	0.0241638
	4.3677	0.0117188		4.3916	0.00678146		2.80998	0.0259068
	4.5356	0.012348		4.5569	0.00582376		2.91758	0.0260493
	4.7008	0.0127295		4.7252	0.00701626		3.02498	0.0285873
	4.8687	0.0132066		4.8898	0.00727466		3.13232	0.0274602
	5.034	0.0140015		5.057	0.00766916		3.23986	0.029653
	5.2015	0.0144794		5.224	0.00864586		3.34713	0.0298916
	5.3687	0.0149664		5.3905	0.00838556		3.45448	0.0315801
	5.5349	0.0153036		5.5583	0.00962436		3.5613	0.0318001
	5.7027	0.0158212		5.7243	0.0100579		3.66838	0.0318484
	5.8684	0.0161549		5.8918	0.0103236		3.77618	0.0347125
	6.0363	0.0167967		6.0566	0.0104907		3.88313	0.0335644
	6.2009	0.0173823		6.2238	0.0113384		3.99053	0.0352156
	6.3684	0.0176046		6.3907	0.0119381		4.09858	0.0359307
	6.5348	0.0181944		6.5575	0.0124326		4.20528	0.0360437
	6.7022	0.0186792		6.7238	0.0126732		4.31333	0.037027
	6.8679	0.0193102		6.8919	0.0135503		4.41951	0.0377829
	7.036	0.0194876		7.0571	0.0133636		4.52698	0.0387056
	7.2016	0.0199941		7.2246	0.0146023		4.63509	0.0386537
	7.3694	0.0203723		7.3895	0.0141898		4.74185	0.0400276
	7.5338	0.0207571		7.557	0.0157945		4.84907	0.0397468
	7.7008	0.0212829		7.7244	0.0156197		4.95557	0.0413055
	7.869	0.0215418		7.8895	0.0161873		5.06407	0.041357
	8.0338	0.0223261		8.058	0.0177703		5.17135	0.0416775
	8.2023	0.0228223		8.2229	0.0166622		5.27862	0.0428318
	8.3668	0.0234066		8.3908	0.0189002		5.38628	0.0430251
	8.5356	0.0235913		8.5572	0.0172981		5.49356	0.0434194
	8.7015	0.0239905		8.7246	0.0200579		5.60071	0.0447095
	8.8685	0.0244185		8.8921	0.0189179		5.70811	0.0438701
	9.0361	0.0249126		9.0581	0.0207502		5.81552	0.0467274
	9.2021	0.0255583		9.2248	0.0204869		5.92286	0.0457502
	9.3689	0.0258946		9.3919	0.0207249		6.02865	0.0465636
	9.5362	0.0264609		9.5573	0.0224983		6.13612	0.0459056
	9.7024	0.0266443		9.7253	0.0208723		6.24469	0.0479817
	9.8693	0.0272427		9.8893	0.0237075		6.35093	0.0476559
	10.0339	0.0276561		10.0567	0.0218071		6.4595	0.047334
	10.201	0.0280932		10.2244	0.0252404		6.56665	0.049637
	10.3689	0.0284933		10.3902	0.0233531		6.67399	0.0491939
	10.5343	0.0289152		10.5576	0.0254923		6.78113	0.0498501
	10.7021	0.0294937		10.7246	0.0248244		6.88822	0.0499136
	10.869	0.0298245		10.8911	0.0251407		6.99639	0.0508891
	11.0354	0.0303055		11.0577	0.0268171		7.10303	0.0510156
	11.2021	0.0306162		11.2247	0.0259344		7.21024	0.0515919
	11.3685	0.0311672		11.3916	0.0287723		7.31687	0.0525359
	11.5355	0.0314717		11.5579	0.0266437		7.4246	0.0531717
	11.7023	0.0319839		11.7232	0.0291504		7.53258	0.0538013
	11.8673	0.0325961		11.8919	0.0283662		7.63941	0.0528023
	12.0364	0.0329235		12.056	0.0295836		7.7472	0.0538057
	12.2004	0.0334479		12.2246	0.0296873		7.85428	0.0547155
	12.3688	0.0339681		12.3903	0.0302939		7.96175	0.0547456
	12.5345	0.0344679		12.5577	0.03155		8.06922	0.0554751
	12.7014	0.0348629		12.7243	0.0310432		8.17611	0.0557793
	12.8691	0.0352737		12.8909	0.0319759		8.2839	0.0562752
	13.0353	0.0355881		13.0584	0.0321542		8.39066	0.0574305
	13.2026	0.0358744		13.2244	0.0329891		8.49781	0.0565092
	13.3682	0.0365157		13.3917	0.0333722		8.60554	0.0576765
	13.5353	0.0370969		13.5572	0.0339971		8.71256	0.056729
	13.7012	0.0376208		13.7236	0.0339901		8.82022	0.0592691
	13.8682	0.0379838		13.8907	0.0351347		8.92782	0.0583065
	14.0348	0.0382046		14.0582	0.035687		9.03451	0.059619
	14.2024	0.0383583		14.2237	0.0362579		9.14295	0.0588651
	14.368	0.0386256		14.392	0.0359443		9.24881	0.0593277
	14.5364	0.0396686		14.5565	0.0369979		9.35634	0.0610873
	14.7009	0.0402518		14.7251	0.0369627		9.46452	0.0596248
	14.8691	0.0407655		14.8897	0.0384648		9.57083	0.0617555
	15.0338	0.0411446		15.0572	0.0383619		9.6783	0.0619509
	15.2008	0.0415479		15.2249	0.0390995		9.78538	0.0626027
	15.3697	0.0420466		15.3893	0.0397177		9.89311	0.063413
	15.5336	0.0423389		15.5576	0.0387076		10.0008	0.0624717
	15.7017	0.0430142		15.7229	0.0411299		10.1076	0.0628491
	15.8664	0.0432579		15.8911	0.0402082		10.2151	0.0629046
	16.0355	0.0438968		16.0573	0.0425641		10.3227	0.064031
	16.2019	0.0442752		16.2236	0.0411315		10.4297	0.0641176
	16.3683	0.0446903		16.3913	0.0432052		10.5379	0.0650367
	16.5357	0.0450281		16.5571	0.042732		10.6444	0.0652946
	16.702	0.0453816		16.7237	0.0434583		10.752	0.065363
	16.8685	0.0459968		16.8918	0.0444874		10.8583	0.0667185
	17.0363	0.0461917		17.0572	0.0437455		10.9651	0.0659398
	17.2015	0.0468456		17.2251	0.0460923		11.0739	0.0669787
	17.3688	0.0472317		17.3895	0.0436179		11.1804	0.0669912
	17.5336	0.047882		17.5568	0.0466711		11.2893	0.067702
	17.7011	0.0482559		17.7238	0.0459405		11.3957	0.0669334
	17.8685	0.0485807		17.8902	0.0475931		11.5028	0.067306
	18.0345	0.0488966		18.0579	0.0475507		11.6109	0.0683205
	18.2025	0.0493282		18.2243	0.0473161		11.7173	0.068757
	18.3684	0.0500676		18.3918	0.049471		11.8252	0.0695593
	18.5359	0.0504342		18.5573	0.048293		11.9322	0.0706209
	18.7014	0.0510701		18.7244	0.0514567		12.0393	0.0701027
	18.8686	0.0511469		18.8918	0.0488028		12.147	0.0700135
	19.0358	0.0514776		19.058	0.0518663		12.2537	0.0699318
	19.2026	0.0519088		19.2236	0.0500405		12.3621	0.0714569
	19.3678	0.0524711		19.3905	0.0531646		12.4686	0.0714831
	19.5353	0.0530931		19.5567	0.0518924		12.5754	0.0724564
	19.701	0.0535309		19.7251	0.0523671		12.6843	0.0733062
	19.869	0.053939		19.89	0.0541247		12.791	0.0730318
	20.0338	0.0541131		20.0575	0.0526291		12.8986	0.0738363
	20.2022	0.0546274		20.2238	0.0551639		13.0053	0.0732613
	20.3683	0.0550172		20.3907	0.0538826		13.1131	0.0744961
	20.5346	0.0556231		20.5582	0.0563246		13.2202	0.0739842
	20.7018	0.0560988		20.7243	0.0551317		13.3269	0.0741462
	20.8678	0.0564112		20.8918	0.0570354		13.435	0.0745387
	21.036	0.0567828		21.0566	0.0574822		13.5418	0.0751483
	21.2007	0.0572383		21.2243	0.057435		13.6495	0.0755852
	21.3684	0.0577425		21.3908	0.0579203		13.7574	0.0756882
	21.5348	0.0580415		21.5581	0.0578536		13.864	0.0773848
	21.7026	0.058502		21.7237	0.059288		13.9722	0.0756332
	21.8678	0.0589599		21.8921	0.0588995		14.0781	0.0771956
	22.0364	0.0593391		22.0573	0.0601689		14.1857	0.0769385
	22.2013	0.0599353		22.225	0.0601212		14.2934	0.0770922
	22.3695	0.060316		22.3895	0.0614766		14.4001	0.0776969
	22.5338	0.0606333		22.5576	0.0618915		14.5078	0.0780898
	22.7013	0.061114		22.7242	0.0625912		14.6145	0.0773803
	22.8687	0.0616497		22.8899	0.0617145		14.7225	0.0802881
	23.0341	0.0620644		23.0577	0.0635131		14.8297	0.079357
	23.2023	0.0622448		23.2231	0.0629053		14.9373	0.0799156
	23.3664	0.0626622		23.3919	0.0646042		15.0451	0.0792025
	23.5361	0.0629388		23.5568	0.0636651		15.1523	0.0811725
	23.701	0.0635677		23.7241	0.0653355		15.2596	0.0803174
	23.8689	0.0639949		23.8912	0.0652367		15.3669	0.0808537
	24.0361	0.0644122		24.0571	0.0654986		15.4741	0.0814789
	24.2028	0.0646926		24.225	0.0670749		15.5815	0.0817453
	24.3691	0.0650181		24.3919	0.0659316		15.6876	0.0822599
	24.5355	0.0656929		24.5586	0.0686677		15.795	0.081835
	24.7024	0.0660145		24.7251	0.0671629		15.9027	0.0835302
	24.8697	0.0666141		24.8897	0.0698205		16.0097	0.0827097
	25.0338	0.0669814		25.057	0.0677197		16.1185	0.0840838
	25.201	0.0677422		25.2229	0.0703725		16.2252	0.0839395
	25.3674	0.0679968		25.3903	0.0695333		16.3325	0.0837588
	25.5344	0.068138		25.5579	0.0711125		16.4397	0.0847636
	25.7022	0.0686147		25.7244	0.0716637		16.5471	0.0841966
	25.8682	0.0692509		25.8918	0.0706589		16.655	0.086719
	26.0359	0.0698035		26.0571	0.0735285		16.7617	0.0845891
	26.2015	0.0697839		26.2243	0.0712549		16.8688	0.0863571
	26.3687	0.0702856		26.3919	0.0746077		16.9753	0.0861289
	26.5362	0.070671		26.5576	0.0724973		17.0836	0.0874809
	26.7023	0.0714531		26.7236	0.0750429		17.1912	0.0862816
	26.868	0.0717647		26.8912	0.0743293		17.2983	0.0863917
	27.0357	0.0720515		27.0568	0.0755493		17.406	0.0874311
	27.2007	0.0724986		27.2249	0.0762501		17.5128	0.0878716
	27.3685	0.0727243		27.3899	0.0752509		17.6205	0.0878734
	27.5343	0.0732665		27.5583	0.0777221		17.7278	0.0885007
	27.7018	0.073562		27.7236	0.0759061		17.8346	0.0893164
	27.8684	0.0741587		27.8906	0.0789013		17.9423	0.0883786
	28.0346	0.0744285		28.0581	0.0776997		18.0493	0.0892542
	28.202	0.0748682		28.2241	0.0797661		18.1566	0.0895242
	28.3677	0.0751378		28.3917	0.0792797		18.2641	0.0907674
	28.536	0.0753905		28.557	0.0799981		18.3712	0.0901555
	28.701	0.0759891		28.7244	0.0803773		18.4789	0.0910773
	28.8687	0.0765378		28.8905	0.0805725		18.5867	0.0900423
	29.0347	0.0770824		29.0576	0.0818445		18.6936	0.091044
	29.2024	0.0771528		29.2237	0.0812805		18.8014	0.0904628
	29.3684	0.0774778		29.3915	0.0831821		18.9075	0.0928577
	29.5362	0.0778976		29.5575	0.0828269		19.0151	0.0916305
	29.7014	0.0784071		29.7252	0.0839069		19.1228	0.0922303
	29.8695	0.0790063		29.8899	0.0835165		19.2298	0.0927689
	30.0346	0.0794825		30.058	0.0848189		19.337	0.0913708
	30.2017	0.0799149		30.2237	0.0860933		19.4438	0.0927685
	30.3686	0.0800655		30.39	0.0856173		19.5519	0.0921047
	30.5339	0.0805169		30.5577	0.0862421		19.6593	0.0941702
	30.7022	0.080999		30.723	0.0866253		19.7666	0.092526
	30.8665	0.0812889		30.8919	0.0874099		19.8744	0.0945906
	31.0361	0.0819342		31.0568	0.0882169		19.9815	0.0936685
	31.2011	0.0824375		31.224	0.0882449		20.0888	0.0953534
	31.3687	0.082953		31.3916	0.0888309		20.1965	0.0950626
	31.536	0.0831855		31.5578	0.0896409		20.3035	0.0945298
	31.7025	0.0835447		31.7253	0.0898969		20.4108	0.0953694
	31.8692	0.0840574		31.8916	0.0916849		20.517	0.0953046
	32.0358	0.0844702		32.0583	0.0900359		20.6243	0.0954418
	32.2028	0.0850891		32.2251	0.0925959		20.7323	0.0965567
	32.3693	0.0853282		32.3898	0.0914329		20.8392	0.0958023
	32.5339	0.0858683		32.5571	0.0933009		20.9475	0.0971565
	32.7008	0.0860225		32.7235	0.0928079		21.0545	0.0968697
	32.8674	0.0864676		32.8902	0.0941209		21.162	0.0970247
	33.0343	0.0868933		33.0578	0.0947469		21.2694	0.0977448
	33.2025	0.0871849		33.2241	0.0940269		21.3764	0.0969603
	33.3686	0.0878187		33.3913	0.0963749		21.4844	0.0992202
	33.5359	0.0883745		33.5571	0.0947249		21.591	0.0988082
	33.702	0.0890026		33.7246	0.0979849		21.6981	0.0992584
	33.8694	0.088886		33.8915	0.0958609		21.8048	0.0987385
	34.0357	0.0892857		34.0578	0.0988789		21.9129	0.100094
	34.2023	0.0896272		34.2235	0.0974079		22.0209	0.09971
	34.3679	0.0902664		34.3917	0.0986639		22.1276	0.0999666
	34.5357	0.0906608		34.5568	0.0993999		22.2346	0.101894
	34.7009	0.0909331		34.7245	0.0986399		22.3422	0.0996789
	34.8684	0.0915829		34.8901	0.102043		22.45	0.10193
	35.034	0.0919146		35.0577	0.0992049		22.5572	0.101689
	35.202	0.0924081		35.2242	0.10297		22.6638	0.102734
	35.3687	0.0924339		35.3907	0.100194		22.7719	0.101405
	35.5342	0.0930792		35.558	0.103691		22.8788	0.10328
	35.7018	0.0934542		35.7242	0.102264		22.9858	0.1032
	35.8684	0.0937813		35.8914	0.103548		23.0938	0.102323
	36.036	0.0939937		36.0569	0.104398		23.2006	0.102829
	36.2013	0.0942746		36.2241	0.104128		23.3082	0.103864
	36.3682	0.0949978		36.39	0.106261		23.4162	0.103551
	36.5343	0.0954056		36.5581	0.104374		23.5229	0.10374
	36.7024	0.0959847		36.7232	0.107007		23.631	0.104676
	36.8679	0.0961585		36.8924	0.106061		23.7372	0.104828
	37.0366	0.0965646		37.057	0.107946		23.8444	0.105176
	37.2009	0.0969183		37.2241	0.107613		23.9522	0.106561
	37.3679	0.0975687		37.3904	0.108714		24.0592	0.10568
	37.535	0.09808		37.5567	0.108958		24.1664	0.105934
	37.701	0.0981274		37.7252	0.109638		24.2731	0.106667
	37.8696	0.0986407		37.8896	0.110408		24.3815	0.10639
	38.0338	0.0990168		38.0574	0.110386		24.4885	0.107402
	38.2018	0.0995999		38.2236	0.111201		24.5961	0.107535
	38.3674	0.100046		38.3907	0.111613		24.7038	0.107512
	38.5355	0.100259		38.5576	0.112597		24.8109	0.107002
	38.7019	0.100615		38.7238	0.11296		24.9184	0.108937
	38.8686	0.101222		38.891	0.113341		25.0256	0.109015
	39.0357	0.101947		39.0577	0.113598		25.1324	0.10761
	39.2028	0.102094		39.2241	0.11491		25.2405	0.109898
	39.3684	0.10241		39.3923	0.1146		25.3463	0.109291
	39.5365	0.102968		39.5567	0.11676		25.4536	0.110589
	39.7011	0.103419		39.7244	0.115363		25.5616	0.109834
	39.8689	0.103812		39.8898	0.117662		25.6683	0.110119
	40.0336	0.103992		40.0572	0.116509		25.7771	0.109988
	40.2007	0.104586		40.2239	0.118044		25.8836	0.110565
	40.369	0.105106		40.3904	0.118041		25.991	0.111574
	40.5347	0.105603		40.5583	0.118589		26.0991	0.110655
	40.7029	0.105911		40.7235	0.120245		26.2059	0.112099
	40.8678	0.106187		40.8907	0.118856		26.3135	0.111954
	41.0347	0.106776		41.0577	0.121795		26.4205	0.111967
	41.202	0.106985		41.2239	0.119754		26.5274	0.112762
	41.3683	0.107464		41.3919	0.122485		26.635	0.113062
	41.5358	0.107785		41.5576	0.121347		26.742	0.11358
	41.7027	0.10843		41.7234	0.122875		26.8494	0.113014
	41.8675	0.108885		41.8916	0.123304		26.9572	0.113823
	42.036	0.109227		42.0566	0.12304		27.0639	0.114702
	42.2007	0.109541		42.2255	0.125288		27.1721	0.114595
	42.3691	0.109687		42.3902	0.123898		27.2789	0.114551
	42.5341	0.110406		42.5574	0.126969		27.3866	0.115609
	42.7013	0.110717		42.7239	0.124683		27.4934	0.115415
	42.8688	0.111469		42.89	0.1276		27.6004	0.115248
	43.0346	0.111601		43.0582	0.126825		27.708	0.115915
	43.2024	0.111965		43.224	0.127967		27.8149	0.11605
	43.3681	0.112488		43.3917	0.128611		27.9229	0.115959
	43.5354	0.112936		43.5567	0.127941		28.0302	0.116325
	43.7013	0.113492		43.7241	0.130349		28.1372	0.11734
	43.8683	0.113566		43.891	0.128629		28.2458	0.117807
	44.0351	0.114158		44.0581	0.131937		28.3517	0.116818
	44.2028	0.114389		44.2235	0.130039		28.4603	0.118305
	44.3681	0.115058		44.3922	0.132743		28.5664	0.118159
	44.5366	0.115374		44.5572	0.131989		28.6736	0.117668
	44.7012	0.115912		44.7247	0.132985		28.7818	0.118451
	44.8685	0.116398		44.8897	0.133915		28.8885	0.118091
	45.0341	0.116716		45.057	0.133376		28.996	0.119931
	45.2011	0.11723		45.2244	0.135644		29.1028	0.118787
	45.369	0.117377		45.3897	0.134448		29.2104	0.120643
	45.5339	0.117999		45.5574	0.136861		29.3182	0.11975
	45.7019	0.118531		45.7229	0.135404		29.4252	0.120136
	45.867	0.11923		45.8911	0.137517		29.5332	0.120224
	46.0361	0.119415		46.0572	0.137827		29.6402	0.120331
	46.2015	0.119742		46.2242	0.138177		29.7471	0.120471
	46.3685	0.120088		46.3918	0.138863		29.8554	0.121968
	46.5362	0.120526		46.5581	0.138829		29.9616	0.121884
	46.703	0.121281		46.7249	0.139771		30.0696	0.121843
	46.8691	0.121507		46.8918	0.140247		30.1755	0.123098
	47.0358	0.121844		47.0585	0.140957		30.2827	0.122106
	47.202	0.122213		47.2253	0.142066		30.3914	0.122559
	47.3696	0.122704		47.3893	0.142145		30.4972	0.122753
	47.5335	0.123133		47.5571	0.142447		30.6067	0.124005
	47.701	0.123489		47.7236	0.143565		30.7132	0.123508
	47.8678	0.124055		47.8902	0.143739		30.8204	0.124451
	48.0343	0.124538		48.0578	0.144761		30.9283	0.124515
	48.2022	0.124938		48.2246	0.144501		31.035	0.125202
	48.3685	0.125206		48.3914	0.146311		31.1431	0.124082
	48.5357	0.125595		48.5572	0.145206		31.2498	0.125371
	48.7019	0.126319		48.7245	0.147937		31.3569	0.125084
	48.8686	0.126651		48.8917	0.146641		31.4641	0.12633
	49.0364	0.127001		49.0583	0.148034		31.5714	0.126462
	49.2026	0.127188		49.2234	0.148537		31.6796	0.126854
	49.3673	0.12773		49.3916	0.148662		31.7857	0.126629
	49.5358	0.128314		49.5568	0.150572		31.8934	0.12671
	49.7008	0.128756		49.7247	0.149228		32.0012	0.128776
	49.8688	0.129257		49.89	0.153013		32.1085	0.127031
	50.0337	0.129406		50.0578	0.149856		32.216	0.129061
	50.2016	0.130143		50.2243	0.153774		32.3229	0.128981
	50.3689	0.13039		50.3907	0.151198		32.4303	0.129767
	50.5349	0.130782		50.5582	0.154338		32.5375	0.13028
	50.7027	0.131035		50.724	0.153661		32.6447	0.128995
	50.8682	0.131402		50.8915	0.153847		32.7525	0.129113
	51.0358	0.131947		51.0566	0.156321		32.8594	0.129314
	51.2012	0.132405		51.2241	0.153693		32.9668	0.131217
	51.3683	0.13307		51.3908	0.158185		33.0748	0.130519
	51.535	0.133186		51.5581	0.155272		33.1815	0.132543
	51.7022	0.133807		51.7236	0.158766		33.2898	0.13114
	51.8679	0.134038		51.8915	0.157538		33.3954	0.131801
	52.0362	0.134677		52.0581	0.159376		33.5029	0.131806
	52.2014	0.135072		52.2256	0.159378		33.6113	0.131261
	52.369	0.135462		52.3896	0.159709		33.7178	0.132197
	52.5336	0.136021		52.5568	0.160604		33.8252	0.133858
	52.7015	0.136134		52.7244	0.159927		33.9321	0.132176
	52.869	0.136687		52.89	0.162835		34.0397	0.133836
	53.034	0.136862		53.0579	0.161659		34.147	0.133063
	53.2018	0.137681		53.2228	0.16366		34.2548	0.134263
	53.3664	0.138137		53.3911	0.162123		34.3626	0.133325
	53.5362	0.138621		53.5572	0.164694		34.4697	0.135319
	53.702	0.138816		53.724	0.164865		34.5769	0.134099
	53.8687	0.138989		53.8919	0.165677		34.6844	0.134371
	54.0362	0.139805		54.0585	0.165892		34.7914	0.1359
	54.2029	0.140227		54.2241	0.166011		34.899	0.134687
	54.368	0.140668		54.3916	0.168013		35.0048	0.137674
	54.5352	0.140779		54.5579	0.167744		35.1126	0.135187
	54.7014	0.141423		54.7253	0.168454		35.2205	0.137529
	54.8692	0.142043		54.8893	0.168965		35.327	0.137271
	55.0337	0.142574		55.0566	0.169519		35.4357	0.1363
	55.201	0.142884		55.2232	0.170029		35.5426	0.13827
	55.3679	0.143073		55.3899	0.1711		35.6502	0.138076
	55.5341	0.143627		55.5577	0.17116		35.7574	0.140115
	55.7018	0.143919		55.7242	0.172578		35.8645	0.138717
	55.8687	0.144477		55.8912	0.172078		35.9724	0.140408
	56.0358	0.145099		56.0568	0.17425		36.0793	0.139159
	56.2015	0.145328		56.2243	0.17296		36.1867	0.139594
	56.3684	0.145646		56.3917	0.175315		36.2934	0.140723
	56.5361	0.14607		56.5581	0.175078		36.4007	0.140243
	56.7024	0.146505		56.7239	0.175875		36.5087	0.14093
	56.8673	0.146994		56.8931	0.176284		36.6152	0.140027
	57.0356	0.147612		57.0567	0.176105		36.7229	0.140521
	57.201	0.148087		57.2249	0.178793		36.8307	0.141768
	57.3685	0.148298		57.39	0.177133		36.938	0.140768
	57.5358	0.148728		57.5581	0.179932		37.0455	0.143257
	57.7025	0.148768		57.724	0.178335		37.1522	0.141863
	57.8685	0.149448		57.8899	0.181273		37.2598	0.143562
	58.035	0.150211		58.0577	0.180093		37.3668	0.14298
	58.202	0.150743		58.2237	0.18029		37.4742	0.143811
	58.3679	0.151058		58.3916	0.182618		37.5818	0.143478
	58.5357	0.151322		58.5566	0.180703		37.6888	0.14395
	58.7015	0.151937		58.7238	0.184759		37.7959	0.145129
	58.8682	0.152096		58.8909	0.181793		37.9039	0.143324
	59.0351	0.152777		59.0581	0.187013		38.0104	0.146055
	59.2019	0.153048		59.224	0.183554		38.1191	0.143553
	59.3679	0.15368		59.3924	0.186909		38.2252	0.145872
	59.5366	0.154108		59.5569	0.185253		38.3326	0.145105
	59.701	0.154591		59.7247	0.186793		38.4401	0.146329
	59.8684	0.155117		59.8897	0.187613		38.5469	0.146397
	60.0341	0.155306		60.0566	0.186794		38.6544	0.14673
	60.2009	0.155951		60.225	0.190473		38.7613	0.14782
	60.3694	0.156054		60.3897	0.187687		38.869	0.147139
	60.5337	0.156737		60.5577	0.191921		38.9767	0.147888
	60.7014	0.157034		60.7231	0.189605		39.0843	0.147602
	60.8666	0.157637		60.8906	0.191769		39.1921	0.148165
	61.0357	0.158116		61.0565	0.191022		39.2991	0.148533
	61.2021	0.158453		61.2242	0.192715		39.4064	0.147846
	61.3686	0.158981		61.3919	0.193531		39.5138	0.15014
	61.536	0.159119		61.5584	0.192707		39.6207	0.149858
	61.7023	0.159791		61.7236	0.195292		39.7285	0.150261
	61.8682	0.160124		61.892	0.194456		39.8343	0.150971
	62.0363	0.160674		62.057	0.195913		39.9416	0.149178
	62.2015	0.160885		62.2246	0.195227		40.0496	0.152328
	62.3683	0.161468		62.3895	0.198489		40.1565	0.150532
	62.534	0.162156		62.5565	0.197002		40.2653	0.152825
	62.7007	0.162213		62.7241	0.198785		40.372	0.152237
	62.8685	0.162409		62.89	0.198405		40.4794	0.152407
	63.0348	0.162762		63.0569	0.200645		40.5869	0.152786
	63.2023	0.163626		63.2244	0.19912		40.6939	0.15209
	63.3686	0.164167		63.3911	0.201382		40.8016	0.153417
	63.5358	0.164664		63.5577	0.200641		40.9088	0.154448
	63.7022	0.165036		63.7241	0.202465		41.016	0.154519
	63.8681	0.16527		63.8919	0.202619		41.1228	0.152791
	64.0358	0.165675		64.0579	0.204		41.2302	0.155468
	64.2023	0.166011		64.2233	0.204626		41.3379	0.155276
	64.3674	0.166712		64.3916	0.204604		41.4448	0.155139
	64.5361	0.167194		64.5567	0.206304		41.5524	0.15624
	64.7004	0.167619		64.7248	0.204523		41.6598	0.155487
	64.8688	0.168139		64.8898	0.209088		41.7669	0.156929
	65.034	0.168223		65.0574	0.206135		41.8748	0.156591
	65.2016	0.168664		65.2244	0.209907		41.9817	0.157347
	65.3689	0.169193		65.3896	0.208039		42.0891	0.156665
	65.5345	0.169893		65.558	0.210157		42.1965	0.157805
	65.7026	0.170304		65.7237	0.209833		42.3035	0.157992
	65.8685	0.170465		65.8911	0.210769		42.4109	0.158744
	66.0357	0.170792		66.0568	0.212727		42.5181	0.158627
	66.201	0.171065		66.2235	0.210823		42.6254	0.158254
	66.3681	0.172174		66.3915	0.214654		42.7337	0.15911
	66.5357	0.172503		66.5582	0.212777		42.8401	0.16004
	66.7022	0.172559		66.7237	0.216155		42.948	0.158737
	66.8674	0.172822		66.893	0.213847		43.0551	0.159839
	67.0371	0.173502		67.0569	0.216743		43.162	0.160641
	67.2009	0.174157		67.2253	0.215607		43.2701	0.161644
	67.3693	0.174345		67.3897	0.216547		43.3762	0.160678
	67.5342	0.175018		67.557	0.21863		43.4836	0.160861
	67.7008	0.175196		67.7245	0.217608		43.5912	0.161843
	67.8691	0.175839		67.8893	0.220887		43.6982	0.162127
	68.0336	0.17593		68.0577	0.218421		43.8066	0.163173
	68.202	0.176315		68.2227	0.221742		43.9135	0.16247
	68.3672	0.17678		68.3915	0.219825		44.0207	0.163527
	68.5356	0.177318		68.557	0.222811		44.1289	0.162251
	68.7018	0.17804		68.7239	0.222095		44.2353	0.163177
	68.8681	0.17812		68.8918	0.223341		44.3431	0.164024
	69.036	0.178628		69.0588	0.224657		44.4498	0.163679
	69.2022	0.178802		69.2248	0.224513		44.5573	0.164584
	69.3689	0.179622		69.3916	0.226356		44.6637	0.164053
	69.5362	0.179902		69.5575	0.22515		44.771	0.164709
	69.7018	0.180326		69.7251	0.228084		44.8795	0.164005
	69.869	0.180774		69.8895	0.226773		44.9855	0.166203
	70.0339	0.181075		70.0568	0.228457		45.0945	0.16552
	70.2009	0.181703		70.224	0.228736		45.2012	0.166282
	70.368	0.18203		70.39	0.229472		45.3085	0.16573
	70.5343	0.182612		70.5575	0.231261		45.4165	0.165644
	70.7022	0.182898		70.724	0.231163		45.523	0.167596
	70.8687	0.183812		70.8911	0.231553		45.6312	0.166378
	71.0357	0.184261		71.0574	0.231761		45.7379	0.168228
	71.202	0.184514		71.2238	0.233058		45.8449	0.168148
	71.3689	0.184691		71.3919	0.233481		45.9523	0.167773
	71.536	0.184917		71.5581	0.234833		46.0592	0.167821
	71.7021	0.18577		71.7238	0.234731		46.1674	0.16754
	71.8675	0.186355		71.8912	0.23545		46.2739	0.169743
	72.0356	0.186902		72.0567	0.23585		46.3814	0.168113
	72.2006	0.187194		72.2246	0.238565		46.4896	0.169849
	72.3686	0.187691		72.3894	0.237253		46.5961	0.17002
	72.5339	0.188203		72.5576	0.239603		46.7044	0.169253
	72.7015	0.188478		72.7247	0.238211		46.8108	0.16989
	72.8689	0.188925		72.8912	0.241016		46.9187	0.170337
	73.0356	0.189482		73.058	0.239983		47.0258	0.170652
	73.2027	0.190083		73.2234	0.241595		47.1327	0.172137
	73.3679	0.190476		73.3918	0.241846		47.2405	0.171654
	73.5361	0.190713		73.5569	0.242428		47.3474	0.171802
	73.7012	0.191186		73.7239	0.244973		47.4547	0.171381
	73.8684	0.191661		73.8911	0.242415		47.5629	0.17435
	74.0348	0.192264		74.0583	0.246976		47.6695	0.17267
	74.2028	0.1926		74.224	0.243841		47.7778	0.174331
	74.3677	0.19287		74.392	0.248057		47.8838	0.172823
	74.5359	0.193212		74.5575	0.245865		47.9912	0.17348
	74.7015	0.193892		74.7253	0.248701		48.0992	0.173687
	74.8694	0.194597		74.8899	0.248483		48.2061	0.174052
	75.0337	0.194696		75.0577	0.248617		48.3134	0.175397
	75.2011	0.195253		75.224	0.251346		48.4203	0.175756
	75.3687	0.19549		75.3894	0.249609		48.5282	0.175988
	75.5335	0.196059		75.5576	0.253711		48.6352	0.175264
	75.7018	0.19657		75.7226	0.250053		48.7429	0.176017
	75.867	0.197162		75.8918	0.254677		48.8508	0.174866
	76.0353	0.197672		76.0572	0.252461		48.958	0.177108
	76.2019	0.19796		76.2243	0.255016		49.065	0.175409
	76.3684	0.198552		76.3916	0.254895		49.1728	0.177951
	76.5363	0.198343		76.5586	0.255571		49.2793	0.176698
	76.7025	0.199104		76.7243	0.257492		49.3868	0.177941
	76.8685	0.19974		76.8913	0.256307		49.4929	0.177568
	77.0356	0.200427		77.057	0.259592		49.6005	0.178448
	77.2017	0.20064		77.2247	0.257825		49.7085	0.176827
	77.3687	0.200859		77.3893	0.260821		49.815	0.179691
	77.5338	0.201636		77.5571	0.259616		49.9238	0.17748
	77.7011	0.201976		77.7239	0.261744		50.0306	0.179245
	77.8687	0.202777		77.89	0.260969		50.1381	0.177697
	78.0348	0.202819		78.0576	0.262348		50.2456	0.179118
	78.2022	0.203334		78.2246	0.263847		50.3529	0.180723
	78.3689	0.20359		78.3913	0.264012		50.4605	0.178964
	78.5357	0.20437		78.5573	0.264672		50.5674	0.181382
	78.7013	0.20495		78.7243	0.265494		50.6747	0.18132
	78.8687	0.20506		78.8921	0.266596		50.7814	0.181619
	79.0358	0.205586		79.0585	0.26723		50.8889	0.180664
	79.2026	0.205895		79.2236	0.268249		50.9968	0.181489
	79.3675	0.206729		79.3914	0.268309		51.1036	0.181964
	79.5355	0.206866		79.5566	0.269084		51.2115	0.182351
	79.7005	0.207459		79.7247	0.270005		51.3184	0.182381
	79.8691	0.207894		79.8901	0.272509		51.4259	0.182183
	80.0344	0.208418		80.0579	0.271062		51.5335	0.183761
	80.2021	0.208929		80.224	0.272807		51.6406	0.182233
	80.3685	0.209278		80.39	0.271678		51.7481	0.183474
	80.5348	0.209743		80.5578	0.274705		51.8546	0.182661
	80.7021	0.209871		80.7242	0.273992		51.9621	0.183832
	80.8683	0.210545		80.8918	0.275835		52.0699	0.184379
	81.0361	0.210998		81.057	0.276525		52.1768	0.183931
	81.2011	0.211401		81.224	0.276633		52.2844	0.184543
	81.3683	0.211853		81.3909	0.278482		52.3921	0.18436
	81.535	0.212401		81.5575	0.27701		52.499	0.183907
	81.702	0.212941		81.724	0.279951		52.6071	0.185483
	81.8678	0.213193		81.8923	0.27878		52.7131	0.184741
	82.0365	0.213623		82.0573	0.282432		52.8207	0.184822
	82.2014	0.214275		82.2244	0.28088		52.9283	0.18453
	82.3687	0.214772		82.3895	0.28231		53.0352	0.185584
	82.534	0.215148		82.5578	0.283475		53.1425	0.185777
	82.7015	0.215213		82.7244	0.283415		53.2493	0.186309
	82.8689	0.2158		82.8898	0.286025		53.3574	0.187612
	83.0341	0.216463		83.0571	0.283955		53.4649	0.185994
	83.2014	0.217111		83.2226	0.287864		53.5723	0.188094
	83.3667	0.217465		83.3919	0.285401		53.6799	0.185507
	83.5357	0.21774		83.5569	0.289575		53.7873	0.18758
	83.7016	0.218347		83.7242	0.288187		53.8945	0.186916
	83.8685	0.218533		83.8916	0.289929		54.0019	0.186787
	84.0363	0.219408		84.0583	0.290673		54.1083	0.187645
	84.2024	0.21972		84.2251	0.289442		54.2164	0.188154
	84.369	0.22016		84.3918	0.293452		54.3223	0.189302
	84.5359	0.220531		84.5579	0.290956		54.4297	0.188942
	84.7021	0.221167		84.7253	0.29549		54.538	0.189061
	84.8694	0.221743		84.8891	0.292965		54.6445	0.189095
	85.0337	0.22195		85.0571	0.296084		54.7531	0.188607
	85.2011	0.222634		85.2237	0.295229		54.8601	0.190317
	85.3684	0.222641		85.3903	0.296849		54.9677	0.190262
	85.5344	0.223148		85.558	0.300049		55.0749	0.190284
	85.7021	0.223253		85.7239	0.298432		55.1821	0.190194
	85.8684	0.2241		85.8916	0.299713		55.2898	0.191228
	86.0356	0.224932		86.0574	0.298923		55.3965	0.191012
	86.202	0.225379		86.2248	0.301433		55.5038	0.191106
	86.3684	0.225845		86.392	0.299628		55.6109	0.191742
	86.5358	0.225835		86.5582	0.3024		55.7184	0.191263
	86.7025	0.226431		86.7231	0.30259		55.8259	0.193364
	86.8674	0.226765		86.8916	0.303815		55.9328	0.191985
	87.0358	0.227728		87.0564	0.303775		56.0404	0.193229
	87.2007	0.228103		87.2248	0.30519		56.1477	0.192751
	87.3686	0.228368		87.3907	0.305913		56.2552	0.192973
	87.5348	0.228714		87.5575	0.307451		56.363	0.194777
	87.7019	0.229047		87.7248	0.307053		56.4698	0.192325
	87.8693	0.229675		87.8907	0.308172		56.5775	0.195303
	88.0351	0.229964		88.0576	0.308606		56.6838	0.194107
	88.2023	0.230666		88.2243	0.309397		56.7916	0.195571
	88.3686	0.230901		88.3916	0.310337		56.8994	0.196493
	88.5355	0.231455		88.5574	0.310768		57.0062	0.194317
	88.7012	0.231971		88.7232	0.313246		57.1138	0.195526
	88.8676	0.232356		88.8904	0.311589		57.2216	0.194543
	89.0343	0.232946		89.0581	0.314989		57.328	0.197033
	89.2027	0.233436		89.2235	0.312407		57.4364	0.196374
	89.3673	0.233963		89.3927	0.316951		57.5423	0.197226
	89.5365	0.233968		89.5571	0.314761		57.65	0.196563
	89.7014	0.234385		89.7244	0.318143		57.7579	0.197588
	89.8687	0.235101		89.8896	0.316959		57.8645	0.198876
	90.0341	0.23558		90.057	0.317881		57.9721	0.198053
	90.2009	0.236237		90.2252	0.320573		58.0786	0.199836
	90.3696	0.236481		90.3894	0.318738		58.1868	0.198301
	90.5334	0.236885		90.5574	0.322432		58.2942	0.1991
	90.7023	0.237475		90.7228	0.319822		58.4019	0.200015
	90.8671	0.238089		90.8911	0.323745		58.5095	0.199524
	91.0353	0.238477		91.0574	0.321347		58.6165	0.199784
	91.202	0.238542		91.2248	0.325446		58.7234	0.199146
	91.368	0.239449		91.3918	0.32374		58.8314	0.201717
	91.5363	0.239908		91.5583	0.325441		58.9382	0.201249
	91.7024	0.240516		91.7243	0.326361		59.0458	0.200707
	91.8683	0.240863		91.8919	0.325291		59.1519	0.201907
	92.0363	0.241285		92.0567	0.329213		59.259	0.20039
	92.2012	0.241866		92.2247	0.326747		59.3675	0.202944
	92.3687	0.242263		92.3891	0.331013		59.4737	0.200684
	92.5335	0.243169		92.5567	0.328421		59.5827	0.203374
	92.7007	0.243284		92.7242	0.331703		59.6894	0.201281
	92.8688	0.243951		92.8899	0.330708		59.7967	0.204183
	93.034	0.244088		93.0575	0.332775		59.9044	0.204899
	93.2023	0.244672		93.2234	0.333442		60.0113	0.20361
	93.3679	0.245281		93.3904	0.332745		60.1189	0.204283
	93.5348	0.245704		93.5579	0.335792		60.2261	0.203261
	93.7022	0.246354		93.7241	0.334531		60.3331	0.207057
	93.8684	0.246404		93.8924	0.336613		60.4406	0.204715
	94.0359	0.246732		94.0575	0.335917		60.5473	0.206302
	94.2021	0.246806		94.2235	0.337627		60.6551	0.205314
	94.3676	0.248005		94.3916	0.338491		60.7626	0.206215
	94.5358	0.248702		94.5567	0.339094		60.8693	0.205643
	94.7009	0.249138		94.725	0.340159		60.9778	0.20607
	94.8688	0.249226		94.8899	0.341377		61.0844	0.207159
	95.034	0.249322		95.0572	0.341945		61.1924	0.206309
	95.2021	0.250111		95.2238	0.341997		61.299	0.207859
	95.3685	0.25085		95.3902	0.342791		61.4066	0.207837
	95.5345	0.251557		95.5584	0.344281		61.514	0.208344
	95.7025	0.251414		95.7236	0.344748		61.6205	0.209186
	95.8681	0.252135		95.8914	0.345926		61.7289	0.208615
	96.0359	0.252783		96.0572	0.346753		61.8354	0.208334
	96.2014	0.253244		96.2239	0.346356		61.9428	0.208611
	96.3682	0.253673		96.3907	0.348174		62.0513	0.209933
	96.5349	0.25401		96.5579	0.34751		62.1571	0.210983
	96.7025	0.25444		96.7239	0.350506		62.2659	0.211977
	96.868	0.25547		96.8921	0.349529		62.3717	0.211442
	97.0363	0.25743		97.0571	0.352165		62.4792	0.211657
	97.2014	0.256973		97.2254	0.351918		62.5874	0.212736
	97.3694	0.255549		97.3893	0.352825		62.6936	0.210837
	97.5339	0.256125		97.557	0.353779		62.8017	0.211378
	97.7009	0.257372		97.7243	0.353589		62.9084	0.213891
	97.8692	0.258567		97.8896	0.356843		63.0162	0.211182
	98.0333	0.259021		98.0572	0.354945		63.1237	0.214318
	98.2021	0.258868		98.2228	0.359362		63.2308	0.212133
	98.3671	0.259394		98.3916	0.355629		63.3386	0.215408
	98.5354	0.260095		98.5575	0.360214		63.4458	0.213527
	98.7019	0.260269		98.7249	0.358241		63.5526	0.213053
	98.8684	0.260374		98.8918	0.361053		63.6607	0.213722
	99.0361	0.261283		99.0577	0.361288		63.7674	0.215228
	99.2027	0.261945		99.2242	0.360746		63.8755	0.215219
	99.3687	0.262577		99.3918	0.36437		63.9809	0.214322
	99.536	0.262966		99.5574	0.361841		64.0885	0.215343
	99.7021	0.263088		99.7251	0.367204		64.1966	0.214678
	99.8698	0.263631		99.8844	0.364052		64.3031	0.216706
	100.034	0.262779		99.8861	0.363851		64.4123	0.214527
	100.042	0.262135		99.8871	0.365849		64.5187	0.216652
	100.044	0.263309		99.7338	0.358703		64.6261	0.21609
	100.044	0.262641		99.5494	0.357223		64.7335	0.215728
	99.892	0.259931		99.3813	0.35507		64.8406	0.216808
	99.7067	0.2577		99.2133	0.350284		64.9485	0.216383
	99.5387	0.255362		99.0477	0.350538		65.0554	0.216736
	99.371	0.253563		98.879	0.344638		65.1626	0.217273
	99.2053	0.251314		98.7143	0.345509		65.2693	0.217559
	99.0361	0.249479		98.5458	0.339842		65.3769	0.218735
	98.871	0.247714		98.38	0.340789		65.4849	0.217778
	98.7036	0.245686		98.2136	0.335941		65.5916	0.218914
	98.5375	0.244269		98.0457	0.336794		65.6988	0.219039
	98.3708	0.242607		97.8813	0.33356		65.807	0.219044
	98.2037	0.241488		97.7129	0.330699		65.9138	0.219129
	98.0379	0.239593		97.5458	0.329029		66.0216	0.219278
	97.8709	0.23828		97.3803	0.327021		66.1283	0.220435
	97.7031	0.236668		97.2132	0.325846		66.2361	0.219331
	97.5377	0.23541		97.0476	0.322807		66.3429	0.221788
	97.3709	0.234588		96.8797	0.322375		66.4502	0.219985
	97.205	0.233081		96.7134	0.31992		66.5579	0.221243
	97.0372	0.231746		96.5463	0.318959		66.6651	0.22141
	96.8707	0.229926		96.3795	0.315984		66.7723	0.222656
	96.7036	0.229107		96.2129	0.314663		66.8799	0.222889
	96.5369	0.227953		96.048	0.312488		66.9869	0.221601
	96.3702	0.227091		95.8797	0.311998		67.0953	0.222924
	96.2053	0.225925		95.7135	0.308945		67.2012	0.22213
	96.0373	0.224641		95.5453	0.309281		67.3086	0.223598
	95.8712	0.223595		95.3802	0.305999		67.4166	0.22307
	95.7027	0.222142		95.2134	0.305074		67.5231	0.223093
	95.5378	0.221199		95.0464	0.302501		67.6307	0.224151
	95.3709	0.220168		94.8807	0.302017		67.7372	0.22454
	95.2036	0.219764		94.7117	0.301103		67.8456	0.224403
	95.0382	0.218527		94.5479	0.297445		67.9531	0.224942
	94.869	0.216972		94.3807	0.299075		68.0601	0.22501
	94.7053	0.215837		94.2142	0.293709		68.168	0.225359
	94.5375	0.21465		94.0476	0.295951		68.2749	0.225166
	94.3715	0.213688		93.8797	0.290808		68.3824	0.226767
	94.205	0.212536		93.7131	0.29255		68.4898	0.226657
	94.0367	0.211344		93.5463	0.288659		68.5968	0.227296
	93.8707	0.210403		93.3786	0.288686		68.7046	0.228263
	93.7036	0.209677		93.2128	0.286848		68.8104	0.227527
	93.5363	0.209456		93.0462	0.284149		68.9179	0.228695
	93.3703	0.209229		92.8798	0.285436		69.0261	0.227881
	93.2032	0.207979		92.7142	0.28077		69.1327	0.229905
	93.0369	0.206351		92.5458	0.283368		69.2415	0.229058
	92.8713	0.205859		92.3814	0.277682		69.348	0.230023
	92.7032	0.205612		92.2142	0.279345		69.4556	0.228924
	92.5385	0.204469		92.0467	0.275906		69.5631	0.230019
	92.3715	0.20328		91.8811	0.276035		69.6699	0.231081
	92.2042	0.201814		91.7125	0.275113		69.778	0.230194
	92.0382	0.200779		91.5473	0.271618		69.8848	0.231545
	91.8698	0.199633		91.3781	0.273295		69.9918	0.230742
	91.7051	0.199199		91.2129	0.268257		70.099	0.231235
	91.5356	0.19857		91.0464	0.271629		70.2062	0.231471
	91.3703	0.197658		90.8794	0.266809		70.3138	0.231288
	91.2034	0.197333		90.7138	0.267713		70.4211	0.232018
	91.0373	0.195942		90.5462	0.265074		70.5287	0.231311
	90.871	0.194756		90.3812	0.264642		70.6363	0.23295
	90.7034	0.19363		90.2135	0.263509		70.7432	0.23236
	90.538	0.193274		90.0453	0.261068		70.8511	0.232775
	90.3706	0.192209		89.8801	0.261741		70.9576	0.232871
	90.2028	0.191401		89.713	0.258324		71.0652	0.234669
	90.0376	0.191038		89.5481	0.259654		71.1721	0.233576
	89.8706	0.190181		89.3789	0.256501		71.2793	0.232956
	89.7052	0.189721		89.2135	0.256098		71.3874	0.237376
	89.5364	0.188403		89.0468	0.254797		71.4942	0.235255
	89.371	0.187781		88.8795	0.253917		71.6015	0.236939
	89.2044	0.1869		88.7133	0.252032		71.71	0.237363
	89.0365	0.186471		88.5481	0.251744		71.8162	0.235744
	88.8706	0.185803		88.3806	0.250173		71.9247	0.237403
	88.7053	0.184842		88.2138	0.249705		72.0305	0.236976
	88.5374	0.184131		88.0446	0.248408		72.138	0.238967
	88.3715	0.183162		87.8806	0.247113		72.2461	0.237125
	88.2023	0.182775		87.7131	0.245207		72.3525	0.238068
	88.0375	0.181708		87.5461	0.244881		72.4602	0.237228
	87.8707	0.180989		87.3808	0.243666		72.567	0.238871
	87.7037	0.180145		87.2114	0.241933		72.675	0.238629
	87.5382	0.179766		87.0481	0.242592		72.7821	0.237951
	87.3692	0.179145		86.8797	0.239318		72.8899	0.240198
	87.2051	0.178103		86.7151	0.240929		72.9976	0.240076
	87.0367	0.17739		86.5474	0.236472		73.1044	0.241643
	86.8723	0.176561		86.3791	0.23875		73.2117	0.240584
	86.7049	0.176191		86.2135	0.234358		73.3192	0.241273
	86.5366	0.17524		86.046	0.236063		73.4265	0.242163
	86.3704	0.174501		85.8797	0.233827		73.5337	0.241015
	86.2035	0.174067		85.7123	0.232236		73.6399	0.241728
	86.0377	0.173684		85.5452	0.233343		73.7475	0.242867
	85.8701	0.172988		85.3791	0.229289		73.8551	0.241743
	85.7028	0.171935		85.2135	0.232342		73.9617	0.241939
	85.5365	0.17121		85.0468	0.226951		74.0708	0.242857
	85.3706	0.170364		84.8806	0.230045		74.177	0.244056
	85.2042	0.169959		84.7145	0.225162		74.2849	0.242868
	85.0378	0.169684		84.5471	0.227848		74.3925	0.244834
	84.872	0.168682		84.3802	0.224994		74.4993	0.244965
	84.7047	0.167887		84.2133	0.224451		74.6073	0.24496
	84.5375	0.167108		84.047	0.223826		74.714	0.245778
	84.3707	0.166412		83.8788	0.220085		74.8211	0.244573
	84.2048	0.165762		83.7131	0.221965		74.928	0.245447
	84.0362	0.165179		83.5456	0.218613		75.0358	0.245891
	83.8707	0.164604		83.3801	0.222029		75.1435	0.246805
	83.7029	0.163657		83.2132	0.217711		75.2504	0.246543
	83.5373	0.163292		83.0459	0.218465		75.3578	0.248
	83.3705	0.162413		82.8811	0.21582		75.466	0.246955
	83.204	0.161965		82.713	0.215892		75.5721	0.247036
	83.0386	0.161419		82.5461	0.215243		75.6801	0.247725
	82.87	0.160891		82.3793	0.212571		75.7873	0.246851
	82.7033	0.160275		82.2131	0.213824		75.8947	0.250129
	82.5371	0.15934		82.0479	0.211021		76.0023	0.24909
	82.3703	0.158946		81.8793	0.212343		76.1085	0.250854
	82.2048	0.157969		81.7133	0.210003		76.2163	0.249149
	82.0366	0.157596		81.5458	0.209727		76.324	0.250975
	81.8711	0.156664		81.3794	0.208081		76.4307	0.250598
	81.7039	0.156136		81.2133	0.208069		76.5389	0.251294
	81.5372	0.155566		81.048	0.206671		76.6453	0.253365
	81.3707	0.15529		80.8802	0.206321		76.7537	0.252026
	81.2052	0.155096		80.7135	0.205289		76.8601	0.251637
	81.0375	0.153866		80.545	0.204743		76.967	0.25172
	80.8712	0.153135		80.3803	0.20306		77.0757	0.253126
	80.7028	0.152465		80.2134	0.203348		77.1815	0.252878
	80.5375	0.15224		80.0465	0.201125		77.2893	0.253919
	80.3705	0.151309		79.8806	0.201265		77.3967	0.252379
	80.2037	0.150984		79.7118	0.200581		77.5041	0.254226
	80.0377	0.150895		79.548	0.199249		77.6118	0.254033
	79.8693	0.150389		79.38	0.199495		77.7189	0.255546
	79.7049	0.149732		79.2147	0.196965		77.8266	0.254927
	79.5376	0.148736		79.0472	0.19775		77.9337	0.255706
	79.3722	0.148032		78.8796	0.195115		78.041	0.256118
	79.2051	0.147064		78.7132	0.19676		78.1491	0.255825
	79.0372	0.146878		78.5463	0.193609		78.2557	0.258189
	78.8709	0.146649		78.3798	0.19486		78.3634	0.256374
	78.7033	0.145909		78.2127	0.192665		78.4691	0.258388
	78.5375	0.145176		78.0453	0.191953		78.5766	0.257038
	78.3702	0.144485		77.8788	0.192381		78.6849	0.260214
	78.2025	0.143905		77.7139	0.189533		78.7911	0.258588
	78.0366	0.143112		77.5469	0.191135		78.9005	0.259884
	77.8707	0.142404		77.3808	0.187719		79.0065	0.257947
	77.7036	0.14201		77.2147	0.190073		79.114	0.260869
	77.5378	0.141886		77.0473	0.185981		79.2222	0.259805
	77.3717	0.141483		76.8801	0.187074		79.3285	0.260475
	77.2046	0.140565		76.7136	0.186072		79.4368	0.261795
	77.0381	0.139957		76.5471	0.18485		79.5431	0.259149
	76.8709	0.139647		76.3786	0.185251		79.6505	0.262173
	76.7047	0.139353		76.213	0.182105		79.7576	0.26275
	76.5366	0.138775		76.0457	0.184638		79.865	0.264913
	76.3707	0.13799		75.8798	0.181233		79.9728	0.261335
	76.203	0.137178		75.7134	0.183561		80.0798	0.262801
	76.0377	0.136703		75.5456	0.179298		80.1869	0.263976
	75.871	0.136552		75.381	0.180512		80.2951	0.264509
	75.704	0.136093		75.2132	0.178527		80.4017	0.263657
	75.5381	0.135939		75.0463	0.178113		80.5097	0.264749
	75.3705	0.135333		74.8793	0.177965		80.6164	0.264298
	75.2032	0.134728		74.7126	0.175817		80.724	0.266457
	75.0369	0.13371		74.5476	0.177922		80.831	0.264399
	74.87	0.132978		74.3793	0.174215		80.9381	0.266928
	74.7049	0.13288		74.2141	0.176341		81.046	0.266068
	74.5367	0.132352		74.0463	0.172373		81.1531	0.267201
	74.3709	0.132281		73.88	0.174094		81.2607	0.267511
	74.2041	0.131429		73.7133	0.172161		81.3685	0.267041
	74.0371	0.131155		73.5477	0.171747		81.4748	0.268782
	73.8711	0.130673		73.3799	0.171291		81.5835	0.267728
	73.7053	0.12999		73.2132	0.169761		81.6894	0.270009
	73.5373	0.129283		73.0451	0.170065		81.797	0.268353
	73.3709	0.128477		72.8805	0.168881		81.9046	0.270369
	73.2029	0.128425		72.713	0.168696		82.0112	0.269694
	73.0375	0.127859		72.5462	0.167009		82.1187	0.267379
	72.8702	0.127815		72.3804	0.166627		82.2252	0.269818
	72.7036	0.126935		72.2118	0.166442		82.3335	0.268545
	72.538	0.126226		72.0481	0.165809		82.441	0.272325
	72.3694	0.125641		71.8795	0.164585		82.5484	0.270509
	72.2054	0.125149		71.7146	0.165		82.6563	0.271956
	72.0373	0.12458		71.5474	0.16231		82.7633	0.271514
	71.872	0.123741		71.3797	0.163981		82.8701	0.273801
	71.7047	0.123722		71.2131	0.161327		82.9782	0.273862
	71.5369	0.123183		71.0458	0.162441		83.0848	0.2726
	71.3712	0.122821		70.8804	0.159988		83.1927	0.27251
	71.2034	0.122041		70.7126	0.160694		83.2986	0.273931
	71.0375	0.121555		70.5453	0.159081		83.4061	0.274144
	70.8703	0.120924		70.3795	0.158911		83.5136	0.274108
	70.7026	0.120489		70.214	0.158873		83.6207	0.274834
	70.5365	0.120467		70.0464	0.156362		83.7294	0.27545
	70.3706	0.119874		69.8809	0.158799		83.8361	0.27631
	70.2041	0.119479		69.7141	0.154724		83.9437	0.275704
	70.0386	0.118911		69.5475	0.157001		84.0509	0.276789
	69.8714	0.118544		69.3804	0.15331		84.1582	0.27542
	69.7051	0.117919		69.2136	0.155241		84.2662	0.278417
	69.5378	0.117355		69.0473	0.153316		84.3725	0.276055
	69.3706	0.117131		68.8783	0.152754		84.48	0.278669
	69.2041	0.116545		68.7124	0.153265		84.5868	0.275485
	69.0359	0.116034		68.5459	0.1499		84.6947	0.281337
	68.8704	0.115363		68.38	0.152345		84.8023	0.279886
	68.7033	0.114849		68.2135	0.14825		84.9088	0.279936
	68.5375	0.114707		68.0463	0.151042		85.0165	0.279795
	68.3707	0.114315		67.8803	0.147866		85.1241	0.278769
	68.2037	0.114093		67.7135	0.149493		85.2316	0.280054
	68.0382	0.113315		67.5458	0.147528		85.339	0.280787
	67.8703	0.112727		67.3803	0.147016		85.4458	0.282297
	67.7032	0.112109		67.2132	0.147649		85.5535	0.281349
	67.5372	0.111746		67.0474	0.144597		85.6602	0.282388
	67.3706	0.111414		66.8798	0.146689		85.7676	0.282627
	67.2047	0.110737		66.7128	0.143991		85.8754	0.282321
	67.0377	0.110784		66.5464	0.145409		85.9824	0.283362
	66.8704	0.110184		66.3797	0.142735		86.0898	0.28321
	66.7042	0.109693		66.2126	0.143412		86.198	0.283145
	66.5374	0.109004		66.048	0.142226		86.3041	0.285046
	66.3701	0.10886		65.8792	0.141167		86.4122	0.283526
	66.2057	0.10858		65.7141	0.141535		86.5187	0.286127
	66.0369	0.10814		65.5456	0.139677		86.6261	0.284475
	65.8714	0.107556		65.3803	0.141081		86.7341	0.285377
	65.7025	0.106603		65.2137	0.139017		86.8407	0.285162
	65.5378	0.106491		65.0449	0.139337		86.9478	0.288059
	65.3709	0.10584		64.881	0.137542		87.0551	0.287088
	65.2025	0.105619		64.7119	0.137869		87.1629	0.286515
	65.0383	0.104988		64.5483	0.136827		87.2698	0.286837
	64.8692	0.104541		64.3797	0.136324		87.378	0.2862
	64.7055	0.103995		64.2143	0.136173		87.4859	0.290844
	64.5377	0.103606		64.0477	0.134981		87.5929	0.287681
	64.3717	0.103531		63.879	0.134325		87.6999	0.289639
	64.2053	0.102668		63.7138	0.134365		87.8074	0.288982
	64.0368	0.10238		63.5463	0.132918		87.9145	0.289028
	63.8705	0.101779		63.3794	0.132881		88.0217	0.291554
	63.7036	0.101451		63.2135	0.131823		88.1279	0.290463
	63.5371	0.100802		63.045	0.132267		88.2355	0.291179
	63.3697	0.100428		62.8793	0.131552		88.3435	0.291051
	63.2021	0.100274		62.7139	0.130335		88.4501	0.292326
	63.0372	0.099803		62.5462	0.130953		88.5587	0.291431
	62.8713	0.0993658		62.3813	0.128052		88.6654	0.291991
	62.703	0.0987899		62.2133	0.130196		88.7731	0.293378
	62.539	0.0985921		62.0474	0.127021		88.8803	0.29457
	62.3708	0.0979556		61.8805	0.128342		88.9877	0.29414
	62.2042	0.0975755		61.713	0.126467		89.0955	0.295652
	62.0381	0.0970657		61.5476	0.126989		89.2024	0.295579
	61.8704	0.0964566		61.3782	0.126252		89.3093	0.296485
	61.7049	0.0961481		61.213	0.124389		89.4162	0.297076
	61.5358	0.0957707		61.0454	0.125698		89.524	0.298533
	61.3712	0.0953533		60.8801	0.122504		89.6317	0.296699
	61.2034	0.0948359		60.7139	0.12554		89.7382	0.297677
	61.0373	0.0944648		60.5459	0.121635		89.8458	0.298852
	60.871	0.0942555		60.3807	0.124037		89.9534	0.298514
	60.7035	0.0938951		60.213	0.120383		90.0607	0.301265
	60.5384	0.0933738		60.0455	0.122177		90.1683	0.299636
	60.3701	0.0927018		59.8804	0.120351		90.275	0.300094
	60.2027	0.0922732		59.7135	0.119984		90.3828	0.299877
	60.0377	0.09194		59.5477	0.120502		90.4899	0.301691
	59.8704	0.0915153		59.3797	0.117475		90.597	0.301493
	59.7051	0.0909923		59.2134	0.12039		90.7047	0.301908
	59.537	0.090283		59.0459	0.116217		90.8118	0.302289
	59.371	0.0901889		58.8797	0.119052		90.9191	0.301868
	59.2038	0.0897258		58.7124	0.115419		91.027	0.304781
	59.0373	0.0894429		58.5478	0.117167		91.1338	0.303522
	58.8705	0.0889319		58.3806	0.115576		91.2421	0.3034
	58.705	0.0884212		58.2138	0.115277		91.3484	0.304743
	58.5376	0.0879569		58.0455	0.115101		91.4557	0.304541
	58.3712	0.0873788		57.8805	0.113093		91.5636	0.305688
	58.2028	0.0873706		57.7136	0.114372		91.6699	0.306075
	58.0377	0.0868091		57.5458	0.11246		91.7772	0.307232
	57.8706	0.0866984		57.3807	0.113012		91.8845	0.306488
	57.7028	0.0860758		57.2117	0.111448		91.9924	0.308432
	57.5381	0.0854319		57.048	0.112063		92.1002	0.307278
	57.3695	0.0847232		56.8803	0.110725		92.2071	0.309176
	57.2053	0.0845104		56.7145	0.110789		92.3148	0.307214
	57.0375	0.0844246		56.547	0.109547		92.4225	0.307451
	56.8714	0.0838613		56.3793	0.109075		92.5288	0.308782
	56.705	0.083583		56.2135	0.108833		92.6372	0.309631
	56.5369	0.0828613		56.0462	0.108614		92.7435	0.308729
	56.3706	0.0826422		55.8807	0.107463		92.8509	0.310166
	56.2034	0.0820367		55.7125	0.107265		92.9573	0.310181
	56.0376	0.0817526		55.5453	0.106433		93.0645	0.311452
	55.8699	0.0812491		55.3793	0.106042		93.1734	0.310197
	55.7025	0.0808653		55.2139	0.106071		93.2793	0.311635
	55.5363	0.08052		55.0461	0.104925		93.3878	0.311755
	55.3713	0.0800121		54.8811	0.105004		93.495	0.311766
	55.2042	0.0798108		54.7143	0.103136		93.6021	0.313212
	55.0383	0.0791757		54.5466	0.104793		93.7104	0.311151
	54.8716	0.0788383		54.3802	0.101565		93.8165	0.313783
	54.7044	0.0782985		54.2134	0.103329		93.9248	0.312507
	54.5378	0.0780214		54.0474	0.10108		94.0318	0.313499
	54.3711	0.0775133		53.8782	0.101393		94.1384	0.312985
	54.2051	0.0770609		53.7129	0.100824		94.2458	0.314472
	54.0358	0.0767304		53.5454	0.100205		94.3529	0.31634
	53.8705	0.0765024		53.3798	0.100631		94.4609	0.315026
	53.7033	0.0762431		53.2137	0.0980209		94.5676	0.317078
	53.5372	0.075496		53.047	0.100371		94.6748	0.315533
	53.3704	0.0751192		52.8809	0.0967179		94.7831	0.318588
	53.2033	0.0749189		52.7132	0.0991839		94.89	0.315183
	53.0384	0.0747261		52.5456	0.0963859		94.998	0.319166
	52.8706	0.0742397		52.3804	0.0971279		95.1044	0.316438
	52.7031	0.0736474		52.2135	0.0966049		95.2121	0.317749
	52.5368	0.0732586		52.0478	0.0954349		95.3191	0.318462
	52.3702	0.0726772		51.879	0.0960889		95.4261	0.31704
	52.2043	0.072176		51.7126	0.0930169		95.5344	0.319695
	52.037	0.0718753		51.5464	0.0955329		95.6411	0.31966
	51.8713	0.0716116		51.3804	0.0918869		95.7483	0.319236
	51.7046	0.0712532		51.2133	0.0950769		95.8568	0.319617
	51.5374	0.0705196		51.048	0.0915529		95.9629	0.320754
	51.3704	0.0701827		50.8796	0.0929299		96.0715	0.322795
	51.2054	0.0695902		50.7137	0.0916099		96.1774	0.322118
	51.037	0.0693093		50.5456	0.0910379		96.2847	0.321815
	50.8712	0.0692758		50.3799	0.0912619		96.3929	0.321439
	50.7026	0.0686525		50.2134	0.0896859		96.4992	0.32127
	50.5375	0.0681475		50.0458	0.0912569		96.6069	0.324219
	50.3705	0.0676312		49.8808	0.0878499		96.714	0.322204
	50.2034	0.0674759		49.7116	0.0900849		96.8219	0.324955
	50.0378	0.066949		49.5478	0.0869819		96.9293	0.323349
	49.8696	0.0667651		49.3798	0.0885529		97.0363	0.324827
	49.7055	0.0663202		49.2144	0.0869789		97.1438	0.326069
	49.5372	0.0658535		49.0475	0.0871499		97.2513	0.32553
	49.3716	0.0657393		48.8797	0.0863125		97.3589	0.327594
	49.205	0.065132		48.7134	0.0852861		97.4663	0.32534
	49.0376	0.0647478		48.5459	0.0853557		97.573	0.328468
	48.8706	0.0640004		48.3807	0.0842829		97.6806	0.32398
	48.7039	0.0639532		48.2122	0.0846837		97.7867	0.327655
	48.5377	0.0636055		48.0453	0.0835661		97.894	0.326776
	48.3701	0.0632941		47.8795	0.0830757		98.0026	0.326812
	48.2032	0.0629512		47.7139	0.0830533		98.1087	0.327463
	48.0366	0.0624629		47.5467	0.0828485		98.2173	0.327127
	47.8706	0.0622104		47.3808	0.0812925		98.3243	0.329155
	47.7042	0.0615744		47.2146	0.0825861		98.4318	0.328356
	47.5383	0.0613696		47.0475	0.0801037		98.5393	0.329513
	47.3721	0.0607711		46.8798	0.0811421		98.6464	0.328573
	47.2047	0.0606034		46.7133	0.0792365		98.7542	0.330478
	47.0376	0.0602373		46.5471	0.0802613		98.8612	0.329444
	46.871	0.0598449		46.3788	0.0779013		98.968	0.330875
	46.7047	0.0595405		46.213	0.0791253		99.0752	0.331028
	46.536	0.0591866		46.0457	0.0782493		99.1824	0.331603
	46.3704	0.0589168		45.8798	0.0770501		99.29	0.330455
	46.203	0.0583733		45.7127	0.0776845		99.3971	0.332994
	46.0376	0.0581452		45.5457	0.0749269		99.5048	0.3307
	45.8702	0.0576497		45.3811	0.0771509		99.6122	0.334488
	45.7032	0.0571834		45.213	0.0739469		99.7195	0.332708
	45.538	0.0568549		45.0453	0.0771877		99.8271	0.332327
	45.3706	0.0565359		44.8802	0.0731741		99.9341	0.334052
	45.203	0.0559257		44.7132	0.0757133		100.001	0.333368
	45.0367	0.0553939		44.5478	0.0731949		100.002	0.333545
	44.8705	0.0552363		44.3791	0.0728477		100.001	0.325813
	44.7053	0.0549014		44.2131	0.0733829		99.9019	0.314262
	44.5369	0.054535		44.0462	0.0711125		99.7839	0.308726
	44.3698	0.0541732		43.8806	0.0732341		99.6757	0.300077
	44.2037	0.0537849		43.7132	0.0698109		99.567	0.296417
	44.037	0.053584		43.5479	0.0725549		99.4608	0.288572
	43.87	0.0530985		43.3795	0.0688317		99.3526	0.286301
	43.7055	0.0527268		43.2136	0.0713813		99.2459	0.281792
	43.5371	0.0523567		43.0457	0.0690133		99.1385	0.277995
	43.371	0.0520195		42.8808	0.0689509		99.031	0.275326
	43.203	0.0515757		42.7134	0.0691765		98.9245	0.268747
	43.0375	0.0510275		42.5458	0.0674853		98.8162	0.268075
	42.8706	0.0508247		42.3807	0.0685893		98.7083	0.263874
	42.7034	0.0504536		42.2117	0.0662514		98.6017	0.260685
	42.538	0.0504163		42.0476	0.0679733		98.4939	0.257055
	42.3694	0.0498101		41.8799	0.0648887		98.3871	0.255638
	42.2049	0.0493403		41.7132	0.0671597		98.2793	0.251898
	42.0378	0.0489693		41.5478	0.0648331		98.1724	0.248307
	41.8712	0.0487305		41.3801	0.0652032		98.0655	0.245609
	41.7051	0.0484258		41.2136	0.0645697		97.9578	0.243471
	41.5377	0.0479577		41.0464	0.0636395		97.8506	0.239855
	41.3706	0.0476934		40.8795	0.0639549		97.744	0.239603
	41.204	0.04705		40.713	0.0629113		97.6363	0.237048
	41.0374	0.0470291		40.5465	0.0632143		97.5283	0.235109
	40.8704	0.0465181		40.3791	0.0614054		97.4203	0.23297
	40.7042	0.0461381		40.2143	0.0617346		97.3137	0.228571
	40.5365	0.0457223		40.0455	0.0618071		97.2066	0.229072
	40.3717	0.0453757		39.881	0.060627		97.0983	0.226319
	40.2025	0.0450028		39.714	0.0607331		96.9924	0.222456
	40.0385	0.0444644		39.5468	0.0600779		96.884	0.220231
	39.8718	0.0442989		39.3808	0.0588879		96.7779	0.221218
	39.7043	0.0437937		39.2127	0.0594499		96.67	0.216256
	39.538	0.0436497		39.0476	0.0578968		96.5627	0.218018
	39.3703	0.0433031		38.8786	0.0582306		96.4563	0.212537
	39.2051	0.0429589		38.7136	0.0572897		96.3474	0.213553
	39.0359	0.0423658		38.5459	0.0579574		96.2408	0.211473
	38.8712	0.0420143		38.3795	0.0568233		96.1329	0.208592
	38.7031	0.0416402		38.2136	0.0562875		96.0256	0.208181
	38.5365	0.0410534		38.0457	0.0560503		95.9181	0.204926
	38.3712	0.0408401		37.8811	0.0544283		95.8106	0.202806
	38.2031	0.0405285		37.7126	0.0559997		95.7035	0.202316
	38.0385	0.0404312		37.5461	0.0536789		95.5972	0.201275
	37.87	0.0400196		37.3806	0.0547339		95.4892	0.20063
	37.7026	0.0394892		37.2126	0.0522817		95.3825	0.196921
	37.5378	0.0387789		37.0478	0.0543191		95.2753	0.194714
	37.3702	0.0384441		36.8799	0.0521979		95.1678	0.19321
	37.2054	0.0383803		36.7135	0.0521329		95.0607	0.192629
	37.0373	0.0379077		36.5469	0.0524856		94.9522	0.192823
	36.8704	0.0375705		36.3795	0.0501438		94.8458	0.190665
	36.7037	0.0372012		36.2131	0.0525672		94.7373	0.188411
	36.5365	0.0369851		36.0478	0.0493728		94.6309	0.187295
	36.37	0.0367382		35.8788	0.051835		94.5234	0.188558
	36.2056	0.036221		35.7142	0.0475826		94.416	0.184411
	36.0372	0.0357972		35.5453	0.0507247		94.3088	0.184314
	35.8712	0.0353981		35.38	0.0479021		94.201	0.182979
	35.7019	0.0352893		35.2136	0.0489684		94.095	0.180732
	35.5378	0.0348653		35.0457	0.0483215		93.9869	0.180714
	35.3709	0.0342685		34.8806	0.0467261		93.8788	0.177489
	35.2033	0.0339482		34.7114	0.0478733		93.7724	0.178458
	35.0379	0.0336855		34.5483	0.0452254		93.665	0.176391
	34.8691	0.0335882		34.3793	0.0472623		93.5578	0.174631
	34.7055	0.0330194		34.2138	0.0442261		93.4501	0.174736
	34.5377	0.0326021		34.0476	0.0465358		93.3428	0.170647
	34.3711	0.0321912		33.8793	0.0438949		93.2361	0.1727
	34.205	0.0320751		33.7138	0.0447156		93.1281	0.168682
	34.0373	0.0318179		33.5464	0.0442957		93.0212	0.17057
	33.871	0.031375		33.3802	0.0428921		92.9147	0.167783
	33.7042	0.0310346		33.2128	0.0433794		92.8065	0.167426
	33.5368	0.0305925		33.0454	0.0422065		92.6994	0.165899
	33.3697	0.0305762		32.8793	0.0425721		92.5907	0.166662
	33.2033	0.0301072		32.714	0.0411283		92.4844	0.163551
	33.0368	0.0297744		32.5463	0.042097		92.3773	0.161549
	32.8716	0.0289798		32.3811	0.0403591		92.2694	0.163328
	32.7036	0.0286953		32.214	0.0408822		92.1628	0.159335
	32.5386	0.0285512		32.047	0.0397947		92.0543	0.160302
	32.3718	0.0281537		31.8809	0.0397862		91.9485	0.159781
	32.2047	0.0279913		31.7129	0.0385191		91.8404	0.157632
	32.0381	0.0273379		31.5469	0.0398072		91.7335	0.15734
	31.8703	0.0268905		31.3786	0.0381432		91.6272	0.154866
	31.7047	0.0264749		31.2127	0.0380486		91.5179	0.155035
	31.5363	0.02636		31.0459	0.0369512		91.412	0.154007
	31.3699	0.0258872		30.8797	0.037401		91.303	0.153272
	31.2033	0.0257637		30.7132	0.0361139		91.1966	0.153077
	31.0371	0.0255715		30.5463	0.0364712		91.0889	0.151165
	30.8706	0.0250646		30.3805	0.0360735		90.9813	0.152038
	30.7036	0.0246595		30.2135	0.0348428		90.8742	0.149539
	30.5379	0.024331		30.0454	0.036041		90.767	0.148252
	30.371	0.024164		29.8804	0.0331763		90.66	0.147924
	30.2028	0.0238554		29.7128	0.0348136		90.5529	0.147327
	30.0374	0.0239426		29.5475	0.0327252		90.4462	0.147958
	29.8708	0.0235239		29.3796	0.0339603		90.3386	0.144243
	29.7039	0.023073		29.213	0.031973		90.2305	0.14465
	29.537	0.0226671		29.0461	0.0328747		90.1233	0.142318
	29.3714	0.0219982		28.88	0.0318523		90.0165	0.142855
	29.2036	0.0216781		28.713	0.0309657		89.908	0.14253
	29.0372	0.0215287		28.5483	0.0321164		89.8017	0.140171
	28.8702	0.0214381		28.3787	0.0293366		89.6937	0.140545
	28.7058	0.0212626		28.214	0.0311376		89.5869	0.138124
	28.537	0.0208731		28.0454	0.0285735		89.4793	0.139768
	28.3706	0.020348		27.8805	0.0303637		89.3714	0.136188
	28.2031	0.0199241		27.7135	0.0284319		89.2657	0.137618
	28.0376	0.0198031		27.5456	0.0293573		89.1571	0.135183
	27.8708	0.0195833		27.3807	0.027589		89.05	0.136003
	27.7033	0.0193939		27.2115	0.0268661		88.9428	0.134732
	27.5381	0.0190931		27.0479	0.0283405		88.8353	0.134955
	27.3694	0.018585		26.8793	0.0257467		88.7286	0.135135
	27.2052	0.018183		26.7146	0.0276213		88.6204	0.132835
	27.0376	0.0177798		26.5473	0.0249463		88.5138	0.132048
	26.8721	0.0176784		26.38	0.0268316		88.4063	0.13097
	26.7049	0.0173518		26.2135	0.0243044		88.2988	0.131834
	26.5371	0.017226		26.0464	0.0249797		88.192	0.129473
	26.3702	0.0168324		25.8803	0.0242899		88.0849	0.129071
	26.2037	0.0163361		25.713	0.0236853		87.978	0.129777
	26.0377	0.0160029		25.5455	0.0246849		87.8696	0.12775
	25.8703	0.0156572		25.3787	0.0226307		87.7616	0.12624
	25.7032	0.0155351		25.2139	0.0233632		87.6549	0.128742
	25.5364	0.0149557		25.0459	0.0215179		87.5478	0.123669
	25.3714	0.0147392		24.881	0.0222232		87.44	0.126799
	25.2034	0.0144269		24.7136	0.0211452		87.3332	0.122834
	25.0385	0.0143339		24.5471	0.0216317		87.2252	0.125493
	24.8715	0.0140337		24.3808	0.0203343		87.1193	0.123575
	24.7039	0.013574		24.2136	0.0204947		87.0111	0.123446
	24.5373	0.0132684		24.0473	0.0202687		86.9042	0.124491
	24.3708	0.012922		23.8783	0.0191471		86.7976	0.120055
	24.2046	0.0129079		23.7132	0.0194348		86.6885	0.122334
	24.036	0.0124511		23.546	0.0185349		86.5827	0.118385
	23.8701	0.0123357		23.38	0.0186942		86.4737	0.120994
	23.7029	0.0120041		23.2133	0.017633		86.3675	0.118544
	23.5372	0.0118056		23.046	0.018104		86.2597	0.1193
	23.3706	0.0114216		22.8805	0.0168672		86.152	0.117228
	23.2035	0.0110205		22.713	0.0171349		86.0445	0.116664
	23.0383	0.0108775		22.5454	0.0163007		85.9375	0.116819
	22.8707	0.0105595		22.3805	0.0163451		85.8308	0.116142
	22.7026	0.0104944		22.213	0.0150755		85.7236	0.116207
	22.5377	0.0100552		22.0476	0.0160611		85.6165	0.113979
	22.3712	0.00978897		21.8794	0.0144157		85.5093	0.114879
	22.205	0.00931827		21.7134	0.0152879		85.401	0.11433
	22.037	0.00923638		21.5467	0.0138213		85.2939	0.11435
	21.8711	0.00918166		21.38	0.0139188		85.1871	0.112649
	21.7042	0.00886672		21.2128	0.0135705		85.0786	0.112327
	21.5369	0.00850697		21.048	0.0124423		84.9722	0.112634
	21.3699	0.00819113		20.8807	0.0134507		84.8641	0.11314
	21.2053	0.00820707		20.7138	0.0110409		84.7574	0.109252
	21.0379	0.00776003		20.5455	0.0134279		84.6499	0.110197
	20.8711	0.00747956		20.3803	0.0103583		84.542	0.108869
	20.703	0.0072971		20.2133	0.0125601		84.4366	0.110476
	20.5376	0.00719422		20.0461	0.0100293		84.3278	0.108189
	20.3709	0.00707338		19.8803	0.0105729		84.2207	0.10843
	20.2031	0.00662456		19.712	0.00979226		84.1133	0.106631
	20.0381	0.0062657		19.5476	0.00942666		84.006	0.106138
	19.8695	0.00607111		19.3794	0.0105181		83.8992	0.106223
	19.7053	0.00602523		19.2147	0.00818796		83.7911	0.105297
	19.5362	0.00579492		19.0476	0.0103708		83.6842	0.106773
	19.3723	0.00554581		18.8795	0.00691156		83.577	0.103876
	19.2048	0.00544913		18.7129	0.00951586		83.4699	0.10432
	19.0374	0.00509589		18.5463	0.00717026		83.3628	0.104481
	18.8703	0.00500138		18.3806	0.00795166		83.2558	0.103885
	18.7039	0.00474448		18.2124	0.00714026		83.1482	0.103547
	18.5382	0.00456015		18.0452	0.00675046		83.0404	0.102693
	18.3696	0.00434456		17.8791	0.00752466		82.9319	0.102294
	18.2025	0.00409277		17.7137	0.00529756		82.8255	0.100808
	18.0364	0.00413332		17.5463	0.00692286		82.7185	0.102478
	17.8709	0.00361109		17.3808	0.00501646		82.6106	0.0992775
	17.7034	0.00337457		17.2142	0.00645416		82.504	0.100131
	17.5376	0.00328464		17.0461	0.00470756		82.3957	0.0996451
	17.3718	0.00336057		16.8802	0.00503986		82.2898	0.0992189
	17.2042	0.00303787		16.7125	0.00552496		82.182	0.0969447
	17.0383	0.00273634		16.5477	0.00484496		82.0751	0.0988322
	16.8698	0.00245957		16.3791	0.00455906		81.968	0.0980925
	16.7047	0.00227185		16.2134	0.00358986		81.8591	0.0972964
	16.5361	0.00253118		16.0467	0.00419846		81.7536	0.0945418
	16.3709	0.00219044		15.8797	0.00297146		81.6444	0.0972777
	16.2037	0.00201233		15.7137	0.00355266		81.5379	0.0949347
	16.0369	0.0017502		15.5468	0.00342106		81.4299	0.0957712
	15.8709	0.00185639		15.3811	0.00272786		81.3226	0.0944996
	15.7044	0.00159541		15.2136	0.00285066		81.2155	0.0923884
	15.5385	0.00131159		15.0446	0.00257856		81.1082	0.0948557
	15.3708	0.00123052		14.8809	0.00208956		81.001	0.0920567
	15.2021	0.000987403		14.7126	0.00202906		80.8939	0.0937843
	15.0377	0.000972153		14.5469	0.000939657		80.7874	0.0901404
	14.871	0.000540663		14.3801	0.00220046		80.6798	0.09349
	14.7047	0.000506539		14.2137	0.000792457		80.5717	0.0907474
	14.5374	0.000436709		14.0469	0.00168866		80.4644	0.0927405
	14.3705	0.000478789		13.8796	0.00104626		80.3578	0.0913308
	14.204	0.000327168		13.7128	0.000945457		80.2494	0.0904845
	14.037	1.18275e-05		13.5485	0.000921257		80.1429	0.0911248
	13.8702	-0.000134049		13.3798	0.000300257		80.035	0.0891534
	13.7057	-0.00019961		13.214	0.00133186		79.9277	0.0897271
	13.5371	-4.46921e-05		13.0453	-0.000385243		79.8211	0.0889829
	13.3716	-0.000213819		12.8806	0.00127346		79.7133	0.0878951
	13.2031	-0.000350169		12.713	-0.000234243		79.607	0.0874516
	13.0377	-0.000529475		12.5461	0.000437357		79.4989	0.0879955
	12.8705	-0.000495367		12.3809	-0.000505343		79.3908	0.0873845
	12.7036	-0.000444902		12.2113	-0.000257943		79.2838	0.0878729
	12.5381	-0.00042079		12.0484	0.000611957		79.1771	0.0871323
	12.3689	-0.000403269		11.8795	-0.000602843		79.0703	0.0844959
	12.2056	-0.000714866		11.7148	0.00167126		78.9619	0.0858705
	12.0377	-0.000739806		11.5476	-0.00118124		78.8544	0.0853479
	11.8719	-0.000720814		11.3787	0.00148786		78.7475	0.0843871
	11.7051	-0.000815338		11.2137	-0.000997743		78.64	0.0848919
	11.5371	-0.000686783		11.0463	0.000674957		78.5328	0.0836922
	11.371	-0.000547417		10.879	1.86572e-05		78.4263	0.084154
	11.2041	-0.000534001		10.713	-0.000207343		78.3182	0.083341
	11.0364	-0.000726525		10.5456	0.000980257		78.211	0.0818274
	10.8703	-0.000793505		10.3786	-0.000929443		78.1028	0.0836829
	10.7029	-0.000900121		10.214	0.00140126		77.9963	0.0805043
	10.536	-0.000878647		10.0461	-0.00119054		77.8892	0.0826133
	10.3715	-0.000756215		9.8812	0.00124746		77.7809	0.0808284
	10.2036	-0.000901517		9.7135	-0.000861843		77.6748	0.0817897
	10.0383	-0.000856175		9.5474	0.000610557		77.5665	0.0812249
	9.8707	-0.000917923		9.3811	0.000128157		77.4603	0.0799542
	9.7045	-0.000792871		9.2131	-6.11428e-05		77.3525	0.0808999
	9.538	-0.000958108		9.0472	0.000195157		77.2456	0.0787581
	9.3704	-0.000982659		8.8786	-0.000719443		77.1389	0.0798072
	9.2048	-0.000867545		8.713	0.000378157		77.0296	0.0788158
	9.036	-0.000882047		8.5459	-0.000852643		76.9243	0.0782785
	8.8707	-0.000859887		8.38	0.000700857		76.8153	0.077946
	8.7038	-0.00112684		8.2136	-0.000621843		76.7085	0.077581
	8.537	-0.00107284		8.0463	0.000306957		76.6011	0.0774793
	8.3708	-0.0012372		7.8806	-9.49428e-05		76.4929	0.0772302
	8.204	-0.000986501		7.7138	-2.78428e-05		76.3865	0.0775513
	8.0381	-0.000948668		7.5453	-0.000326243		76.2797	0.0763946
	7.871	-0.00108347		7.3802	-0.000408143		76.1713	0.0765656
	7.7028	-0.00124525		7.2131	-0.000260143		76.0647	0.0762286
	7.5376	-0.00136245		7.0479	-0.000274243		75.9579	0.0748997
	7.3708	-0.00125619		6.88	-0.000390143		75.8507	0.0742364
	7.2051	-0.00138876		6.7132	-0.000558243		75.7425	0.0754032
	7.0369	-0.00121954		6.546	-0.000274443		75.6349	0.0739185
	6.8703	-0.00133504		6.3798	-0.000574943		75.5284	0.073593
	6.7037	-0.00138175		6.2131	-0.000112743		75.4201	0.0722947
	6.5374	-0.00157743		6.0482	-0.000960843		75.3134	0.0736774
	6.3702	-0.0015143		5.8802	0.000250657		75.2054	0.0721358
	6.2057	-0.00150906		5.7137	-0.00121654		75.0986	0.0740965
	6.037	-0.00147733		5.5454	0.000418157		74.9916	0.0725829
	5.871	-0.00130075		5.3796	-0.00141894		74.8835	0.0709539
	5.7027	-0.0015438		5.2135	5.00572e-05		74.7776	0.073391
	5.5374	-0.00167835		5.0455	-0.000938843		74.6693	0.0710777
	5.3713	-0.00187295		4.8809	-0.000657243		74.5618	0.0732138
	5.203	-0.00166157		4.7118	-0.000414043		74.4545	0.0707505
	5.0383	-0.00156388		4.5479	-0.00131814		74.3471	0.0705574
	4.8693	-0.00169456		4.3795	0.000369857		74.2402	0.0701178
	4.7049	-0.00178706		4.2139	-0.00170754		74.1324	0.0700761
	4.5375	-0.00189099		4.0476	0.000272257		74.0259	0.0699855
	4.3716	-0.00192791		3.8794	-0.00191764		73.9185	0.0688893
	4.2046	-0.00206215		3.7135	4.14572e-05		73.8108	0.0692627
	4.0365	-0.00197615		3.5466	-0.00143444		73.7042	0.0692183
	3.8712	-0.00195913		3.3796	-0.000244443		73.5968	0.0711794
	3.7037	-0.00202254		3.2126	-0.000459343		73.4894	0.0679538
	3.5369	-0.00193633		3.0457	-0.00140024		73.382	0.0671705
	3.37	-0.00224012		2.8791	-6.05428e-05		73.2735	0.0663349
	3.2031	-0.00233556		2.7138	-0.00199964		73.1666	0.0684231
	3.0367	-0.0021343		2.5461	0.000306657		73.0598	0.0670165
	2.8706	-0.00195489		2.3812	-0.00200134		72.9518	0.0661129
	2.7036	-0.00201994		2.2142	-4.59428e-05		72.8453	0.0658252
	2.5382	-0.00237895		2.0472	-0.00133054		72.7368	0.0667159
	2.3714	-0.0024597		1.8807	-0.000910743		72.6311	0.0651095
	2.2045	-0.00253348		1.7129	-0.000887843		72.5231	0.0663798
	2.0376	-0.00236573		1.5473	-0.00177554		72.4161	0.066065
	1.8704	-0.00242618		1.3782	-0.000482343		72.3094	0.0668846
	1.7048	-0.00245641		1.2128	-0.00180034		72.2004	0.0653009
	1.5356	-0.00248821		1.0459	9.46572e-05		72.0945	0.0641296
	1.3706	-0.00249391		0.8799	-0.00176834		71.9859	0.0639893
	1.2032	-0.00255465		0.7133	-0.000621743		71.8789	0.0620832
	1.0371	-0.00282438		0.546	-0.00162194		71.7713	0.0649745
	0.8704	-0.00265633		0.3806	-0.00102654		71.6637	0.0610846
	0.7036	-0.00266615		0.2132	-0.00104494		71.5566	0.0645372
	0.5384	-0.00247666		0.046	-0.00153644		71.45	0.0613475
	0.3705	-0.00274917		-0.1181	-0.00106534		71.3426	0.063817
	0.203	-0.00280919		-0.1198	-0.00109194		71.2355	0.0623891
	0.0393	-0.0020115		-0.1215	-0.00112024		71.1284	0.0625418
	0.0376	-0.00189298		-0.1541	-0.00128394		71.0211	0.0629441
	0.0359	-0.00266984		-0.1551	-0.000850343		70.9138	0.0589783
	0.0033	-0.00281856		-0.1561	-0.00141234		70.8055	0.0622666
	0.0028	-0.00262132		-0.157	-0.00115084		70.6987	0.0612955
	0.0018	-0.00276765		-0.157	-0.00155284		70.5905	0.0621844
	0.0009	-0.00268528		-0.1578	-0.00116494		70.4842	0.0590449
	0.0001	-0.00288398		-0.1579	-0.00109824		70.3762	0.0598437
	0	-0.00275101		-0.1579	-0.000776943		70.2693	0.0584766
	0	-0.00281786		-0.1579	-0.00132124		70.1623	0.0601198
	0	-0.00276413		-0.1579	-0.000717343		70.0546	0.0595781
	0	-0.00273464		-0.1579	-0.00136694		69.9483	0.0591253
	0	-0.00282114		-0.1579	-0.000989343		69.8399	0.0573333
	0	-0.00280541		-0.1579	-0.000945543		69.7323	0.0582888
	0	-0.0029771		-0.1579	-0.00110534		69.6249	0.0577724
	0	-0.00281131		-0.1579	-0.000585643		69.5178	0.0584015
	0	-0.00281917		-0.1579	-0.00166884		69.411	0.0567263
	0	-0.00256753		-0.1579	-0.000554043		69.3032	0.0572329
	0	-0.00266517		-0.1579	-0.00185314		69.1965	0.0569177
	0	-0.00297972		-0.1579	-0.000143243		69.0889	0.0564195
	0	-0.00307671		-0.1579	-0.00192164		68.9812	0.0568578
	0	-0.00283752		-0.1579	0.000120157		68.8743	0.056087
	0	-0.00258523		-0.1579	-0.00180054		68.7674	0.0575895
	0	-0.00270711		-0.1579	-0.000736543		68.6599	0.0556057
	0	-0.00268352		-0.1579	-0.000806843		68.5524	0.0572272
	0	-0.00283162		-0.1579	-0.00113694		68.4445	0.0548677
	0	-0.00281655					68.3375	0.0553903
	0	-0.00269269					68.2307	0.0553677
	0	-0.00276085					68.1226	0.0538483
	0	-0.00272939					68.0158	0.0549503
	0	-0.00267435					67.9074	0.0529728
	0	-0.00272546					67.8017	0.0554751
	0	-0.0028598					67.6938	0.0522561
	0	-0.00282834					67.5869	0.0534021
	0	-0.00266124					67.4798	0.0533715
	0	-0.00273726					67.3712	0.0529315
	0	-0.00266059					67.2653	0.0531242
	0	-0.00269794					67.1565	0.051857
	0	-0.00264748					67.0496	0.0523787
	0	-0.00265403					66.942	0.0518983
	0	-0.00263699					66.8344	0.0521118
	0	-0.00268287					66.7273	0.0519724
	0	-0.00291943					66.6204	0.0517842
	0	-0.00275364					66.5131	0.0497387
	0	-0.00277264					66.4062	0.0509637
	0	-0.00258719					66.299	0.0516314
	0	-0.0027425					66.1915	0.0503776
	0	-0.00273464					66.0842	0.0483258
	0	-0.0027176					65.9762	0.0494114
	0	-0.00270842					65.8693	0.0498603
	0	-0.0026003					65.7612	0.0517207
	0	-0.00275102					65.6545	0.0487037
	0	-0.00261275					65.5468	0.0489785
	0	-0.00268352					65.4402	0.0481052
	0	-0.00259768					65.3328	0.0484027
	0	-0.00278575					65.225	0.0485598
	0	-0.00278051					65.1187	0.0471448
	0	-0.0028041					65.0108	0.0478721
	0	-0.00272218					64.9028	0.0457134
	0	-0.00258916					64.7961	0.0486153
	0	-0.0027484					64.6885	0.0473411
	0	-0.00272349					64.5819	0.0464832
	0	-0.00278247					64.4743	0.0460908
	0	-0.0025885					64.3666	0.0465179
	0	-0.00272415					64.2593	0.0463918
	0	-0.00267828					64.1518	0.045387
	0	-0.00260489					64.0448	0.0469161
	0	-0.00255508					63.9381	0.0458745
	0	-0.00254591					63.8307	0.0464686
	0	-0.00282638					63.723	0.0452218
	0	-0.00278575					63.6153	0.0443038
	0	-0.00270973					63.508	0.0451521
	0	-0.00261406					63.4013	0.0443029
	0	-0.00267107					63.2931	0.0429154
	0	-0.00267042					63.1866	0.0444346
	0	-0.00271956					63.0784	0.0434077
	0	-0.0027425					62.9725	0.0438711
	0	-0.00256819					62.8644	0.0438437
	0	-0.00255967					62.757	0.0450807
	0	-0.00254853					62.6507	0.0422629
	0	-0.00256032					62.5422	0.0422537
	0	-0.00267107					62.4354	0.0436818
	0	-0.0027923					62.3273	0.0435274
	0	-0.00285587					62.2201	0.0444049
	0	-0.00261472					62.1127	0.0410407
	0	-0.00252428					62.0051	0.0422152
	0	-0.00249479					61.8983	0.041031
	0	-0.00252166					61.7916	0.0420568
	0	-0.00260095					61.6834	0.041009
	0	-0.00258391					61.5771	0.0421242
	0	-0.00266059					61.4699	0.0424158
	0	-0.00256491					61.3621	0.039594
	0	-0.00276412					61.2552	0.0412007
	0	-0.00267631					61.1469	0.0393007
	0	-0.00272808					61.0408	0.0398236
	0	-0.00268418					60.9318	0.0390694
	0	-0.00268161					60.8254	0.0388649
	-0.001	-0.0028213					60.718	0.0391927
	-0.001	-0.00264377					60.6105	0.0388725
	-0.001	-0.00276107					60.5033	0.0399454
	-0.001	-0.00265884					60.3958	0.039535
	-0.001	-0.0027768					60.2895	0.0386828
	-0.001	-0.00260577					60.1816	0.0384805
	-0.001	-0.00270275					60.0733	0.0376143
	-0.001	-0.00275911					59.9668	0.0389858
	-0.001	-0.0027827					59.8589	0.0380731
	-0.001	-0.00285281					59.7524	0.0388896
	-0.001	-0.00264508					59.6446	0.0389985
	-0.001	-0.00263656					59.5372	0.0368857
	-0.001	-0.00246225					59.4302	0.0379609
	-0.001	-0.00270209					59.3229	0.0363843
	-0.001	-0.00263788					59.2158	0.0378981
	-0.001	-0.00263329					59.109	0.0360862
	-0.001	-0.00259987					59.0012	0.0375424
	-0.001	-0.00254023					58.8937	0.0360374
	-0.001	-0.00258086					58.7856	0.0354618
	-0.001	-0.00262608					58.6788	0.0368954
	-0.001	-0.00266737					58.572	0.0349392
	-0.001	-0.00242753					58.4634	0.0373014
	-0.001	-0.0026346					58.3574	0.0340591
	-0.001	-0.00271586					58.2488	0.0373497
	-0.001	-0.00263853					58.1429	0.0345267
	-0.001	-0.00257759					58.035	0.0359497
	-0.001	-0.00253696					57.9283	0.0356246
	-0.001	-0.00259528					57.8212	0.0343228
	-0.001	-0.00266409					57.7124	0.0357862
	-0.001	-0.00272175					57.6063	0.0333772
	-0.001	-0.00260708					57.4978	0.0351875
	-0.001	-0.00255203					57.3914	0.0341411
	-0.001	-0.00256973					57.2835	0.0339846
	-0.001	-0.00248781					57.1757	0.0331263
	-0.001	-0.00267457					57.0685	0.0319802
	-0.001	-0.00277221					56.9616	0.0330314
	-0.001	-0.00277876					56.8541	0.0334436
	-0.001	-0.0026962					56.7473	0.032759
	-0.001	-0.00254351					56.6404	0.0338042
	-0.001	-0.00254744					56.5333	0.0311556
	-0.001	-0.00252516					56.4252	0.0335045
	-0.001	-0.0028017					56.3175	0.0310382
	-0.001	-0.00271586					56.2107	0.0321229
	-0.001	-0.00262805					56.1024	0.0309509
	-0.001	-0.00249175					55.996	0.0314284
	-0.001	-0.00255596					55.888	0.0317579
	-0.001	-0.00268178					55.7817	0.0291136
	-0.001	-0.00265754					55.674	0.0326154
	-0.001	-0.00272634					55.5663	0.0298849
	-0.001	-0.00253696					55.4601	0.0328059
	-0.001	-0.0026595					55.352	0.0285122
	-0.001	-0.0025363					55.2443	0.0306576
	-0.001	-0.00268112					55.1371	0.0306709
	-0.001	-0.00268964					55.0297	0.0306037
	-0.001	-0.00269161					54.9225	0.0303826
	-0.001	-0.00270734					54.8149	0.0280712
	-0.001	-0.00254613					54.7082	0.0302276
	-0.001	-0.00262084					54.6012	0.0284692
	-0.001	-0.00249436					54.4933	0.0299207
	-0.001	-0.00271389					54.3862	0.0278971
	-0.001	-0.00262215					54.2796	0.0286876
	-0.001	-0.00263329					54.1721	0.0278992
	-0.001	-0.00262739					54.0637	0.0283621
	-0.001	-0.00276042					53.9567	0.0271564
	-0.001	-0.00285412					53.8495	0.0280378
	-0.001	-0.00256252					53.7424	0.027021
	-0.001	-0.0025671					53.6343	0.0281872
	-0.001	-0.0024367					53.5278	0.0267558
	-0.001	-0.00259069					53.4196	0.0275179
	-0.001	-0.00272765					53.3129	0.0259575
	-0.001	-0.00274141					53.2055	0.0270239
	-0.001	-0.00263263					53.0987	0.026707
	-0.001	-0.0026038					52.992	0.0242729
	-0.001	-0.00267457					52.883	0.0265205
	-0.001	-0.00256645					52.7771	0.0242792
	-0.001	-0.00264312					52.6682	0.0267094
	-0.001	-0.00266606					52.5618	0.023977
	-0.001	-0.00263722					52.4538	0.026267
	-0.001	-0.0027152					52.3464	0.0248153
	-0.001	-0.00259921					52.2393	0.0244112
	-0.001	-0.00251206					52.1319	0.024753
	-0.001	-0.00251927					52.0249	0.0236449
	-0.001	-0.00271192					51.918	0.0250493
	-0.001	-0.00283512					51.811	0.0232228
	-0.001	-0.00270472					51.7038	0.0249514
	-0.001	-0.00263984					51.5959	0.023761
	-0.001	-0.00249502					51.4882	0.0237858
	-0.001	-0.00263853					51.3811	0.0241118
	-0.001	-0.00252844					51.2731	0.0236192
	-0.001	-0.00254548					51.1668	0.02271
	-0.001	-0.00261166					51.0585	0.0236896
	-0.001	-0.00266736					50.9521	0.0221602
	-0.001	-0.00279318					50.8444	0.0236321
	-0.001	-0.00277942					50.7371	0.0222738
	-0.001	-0.00267916					50.6308	0.0221098
	-0.001	-0.00241376					50.5226	0.0207528
	-0.001	-0.00272503					50.4149	0.022363
	-0.001	-0.00262608					50.3078	0.0220942
	-0.001	-0.0025907					50.2005	0.0222581
	-0.001	-0.00257431					50.0934	0.0221326
	-0.001	-0.00262739					49.9856	0.0209232
	-0.001	-0.00261363					49.8793	0.0209464
	-0.001	-0.00249436					49.7717	0.01986
	-0.001	-0.00274993					49.6644	0.0208562
	-0.001	-0.00275976					49.5574	0.0203222
	-0.001	-0.00297142					49.45	0.0202618
	-0.001	-0.00268768					49.3431	0.0211022
	-0.001	-0.00253172					49.2346	0.0198583
	-0.001	-0.00248454					49.1272	0.0206472
	-0.001	-0.00258021					49.0195	0.0189797
	-0.001	-0.00277745					48.9131	0.018588
	-0.001	-0.00266933					48.8048	0.0195633
	-0.001	-0.00265754					48.6982	0.0183078
	-0.001	-0.00253696					48.5903	0.0197364
	-0.001	-0.00263591					48.4847	0.0196077
	-0.001	-0.00262608					48.3761	0.0187706
	-0.001	-0.00267785					48.2692	0.018244
	-0.001	-0.00256841					48.1626	0.01724
	-0.001	-0.00247864					48.0535	0.0185245
	-0.001	-0.00268834					47.9475	0.0189152
	-0.001	-0.00268113					47.8392	0.0175027
	-0.001	-0.00253369					47.7323	0.0177934
	-0.001	-0.00250551					47.6245	0.0173758
	-0.001	-0.00277483					47.5169	0.017563
	-0.001	-0.00275845					47.4097	0.0160855
	-0.001	-0.00254548					47.303	0.0162827
	-0.001	-0.00258283					47.1958	0.0162521
	-0.001	-0.00253172					47.0889	0.0168396
	-0.001	-0.00260052					46.9816	0.0157759
	-0.001	-0.00273289					46.8737	0.015326
	-0.001	-0.00276107					46.7663	0.0156037
	-0.001	-0.00272634					46.6588	0.0151593
	-0.001	-0.00263788					46.5522	0.0152413
	-0.001	-0.00270144					46.4442	0.0142832
	-0.001	-0.00246488					46.3372	0.0164996
	-0.001	-0.00240131					46.2296	0.0150654
	-0.001	-0.00244915					46.1221	0.0158305
	-0.001	-0.00258283					46.0151	0.0145937
	-0.001	-0.00267064					45.9084	0.0148208
	-0.001	-0.00246095					45.8013	0.0145754
	-0.001	-0.0024865					45.6934	0.0136904
	-0.001	-0.00249371					45.5853	0.0134815
	-0.001	-0.00270602					45.4785	0.0127928
	-0.001	-0.00259266					45.3713	0.014077
	-0.001	-0.00257365					45.2641	0.0118869
	-0.001	-0.00253237					45.1565	0.0148703
	-0.001	-0.00258676					45.049	0.0133352
	-0.001	-0.00266147					44.9422	0.0132778
	-0.001	-0.00238231					44.8348	0.0117062
	-0.001	-0.00258021					44.728	0.0132658
	-0.001	-0.00264902					44.6208	0.0133892
	-0.001	-0.00286264					44.5135	0.0118897
	-0.001	-0.00266016					44.4052	0.0117265
	-0.001	-0.00259397					44.2973	0.0120308
	-0.001	-0.00257628					44.1912	0.0113338
	-0.001	-0.00256317					44.0839	0.0104761
	-0.001	-0.00280825					43.9753	0.011067
	-0.001	-0.0027401					43.8692	0.011552
	-0.001	-0.00282464					43.7608	0.0111554
	-0.001	-0.00265295					43.6551	0.0103324
	-0.001	-0.00248519					43.5472	0.0109292
	-0.001	-0.00225125					43.4393	0.00931969
	-0.001	-0.00249764					43.3335	0.0099468
	-0.001	-0.00266015					43.2243	0.00959369
	-0.001	-0.00272634					43.1184	0.0110904
	-0.001	-0.00277418					43.0099	0.0101256
	-0.001	-0.00250878					42.9028	0.0100061
	-0.001	-0.00240852					42.7954	0.00894691
	-0.001	-0.00232726					42.6878	0.00870009
	-0.001	-0.00255007					42.5806	0.00952038
	-0.001	-0.00262739					42.4737	0.00806135
	-0.001	-0.00270603					42.3662	0.00997308
	-0.001	-0.00273224					42.2594	0.00897954
	-0.001	-0.00262477					42.152	0.00860876
	-0.001	-0.00258807					42.0447	0.0084324
	-0.001	-0.00244784					41.9372	0.00846659
	-0.001	-0.00246356					41.8295	0.0078073
	-0.001	-0.00255006					41.7229	0.00782244
	-0.001	-0.00258938					41.6146	0.0080697
	-0.001	-0.0026405					41.5079	0.00793486
	-0.001	-0.00251599					41.4001	0.00757269
	-0.001	-0.0025848					41.2931	0.00819344
	-0.001	-0.00260315					41.1859	0.0069173
	-0.001	-0.00271455					41.0786	0.00699118
	-0.001	-0.00270079					40.9721	0.0086283
	-0.001	-0.00252582					40.8636	0.00698647
	-0.001	-0.00263591					40.756	0.00826355
	-0.001	-0.00256383					40.6493	0.0071068
	-0.001	-0.00271651					40.5421	0.00735721
	-0.001	-0.00249568					40.435	0.00627714
	-0.001	-0.00256841					40.3275	0.00772906
	-0.001	-0.00260773					40.2197	0.00714147
	-0.001	-0.00263329					40.1127	0.00683653
	-0.001	-0.00283578					40.0054	0.00604759
	-0.001	-0.00260052					39.8979	0.00725243
	-0.001	-0.00267457					39.7914	0.00660787
	-0.001	-0.00257759					39.684	0.0049458
	-0.001	-0.00275321					39.5759	0.00701711
	-0.001	-0.00252516					39.4682	0.00584135
	-0.001	-0.00253237					39.3612	0.00705352
	-0.001	-0.00260904					39.2545	0.00635257
	-0.001	-0.00248847					39.1461	0.00612827
	-0.001	-0.00264705					39.0397	0.0053173
	-0.001	-0.00255793					38.9315	0.00688182
	-0.001	-0.00270799					38.8253	0.0046113
	-0.001	-0.00256186					38.7179	0.0057292
	-0.001	-0.00268768					38.6108	0.00577906
	-0.001	-0.00259201					38.504	0.00505645
	-0.001	-0.00262739					38.395	0.00507443
	-0.001	-0.00271258					38.2887	0.00579345
	-0.001	-0.00258152					38.1805	0.00519085
	-0.001	-0.00264443					38.0735	0.00512691
	-0.001	-0.00241835					37.9654	0.00635364
	-0.001	-0.00260576					37.8585	0.00509415
	-0.001	-0.00261035					37.7513	0.00454065
	-0.001	-0.00266147					37.6443	0.00291017
	-0.001	-0.00262936					37.5366	0.00620872
	-0.001	-0.00252582					37.4299	0.00397307
	-0.001	-0.00252779					37.323	0.00560186
	-0.001	-0.00248716					37.2153	0.00473499
	-0.001	-0.00273289					37.1078	0.00473126
	-0.001	-0.00266212					37	0.00384901
	-0.001	-0.00251402					36.8935	0.00403723
	-0.001	-0.0025055					36.7852	0.00566096
	-0.001	-0.0025114					36.6784	0.00328748
	-0.001	-0.00255138					36.5706	0.00427484
	-0.001	-0.00253827					36.4637	0.00382817
	-0.001	-0.00269882					36.3562	0.00402572
	-0.001	-0.00274928					36.2488	0.00435415
	-0.001	-0.00262608					36.1425	0.00364484
	-0.001	-0.00257366					36.0343	0.00388234
	-0.001	-0.0023941					35.9266	0.003337
	-0.001	-0.00263067					35.8195	0.0037368
	-0.001	-0.00268113					35.7124	0.00415176
	-0.001	-0.00280825					35.6055	0.00331046
	-0.001	-0.00271258					35.4977	0.00393155
	-0.001	-0.00251403					35.3906	0.00420495
	-0.001	-0.00262412					35.2833	0.00270421
	-0.001	-0.00245112					35.1758	0.00369477
	-0.001	-0.00270603					35.0686	0.00356892
	-0.001	-0.00265622					34.9619	0.003429
	-0.001	-0.00275649					34.8547	0.00267709
	-0.001	-0.00256776					34.7466	0.00324814
	-0.001	-0.00262542					34.6388	0.00304323
	-0.001	-0.00270996					34.532	0.00317607
	-0.001	-0.00253434					34.425	0.00249217
	-0.001	-0.00269948					34.3167	0.00297768
	-0.001	-0.00252123					34.2104	0.00358885
	-0.001	-0.00254679					34.1023	0.00192566
	-0.001	-0.00255531					33.9961	0.00310812
	-0.001	-0.00254023					33.8884	0.00238163
	-0.001	-0.00255465					33.7813	0.00335229
	-0.001	-0.00260184					33.6744	0.00281067
	-0.001	-0.00262346					33.5657	0.00316738
	-0.001	-0.00260445					33.4592	0.00260702
	-0.001	-0.00257497					33.3512	0.00278836
	-0.001	-0.00256251					33.245	0.00298212
	-0.001	-0.00255924					33.1361	0.00219637
	-0.001	-0.00256121					33.0289	0.00301811
	-0.001	-0.00255138					32.9217	0.00334763
	-0.001	-0.00253565					32.8149	0.00156425
	-0.001	-0.00251927					32.7073	0.00328184
	-0.001	-0.00261232					32.6003	0.00189708
	-0.001	-0.00258349					32.4936	0.00361024
	-0.001	-0.0027768					32.3862	0.00242916
	-0.001	-0.0026097					32.2784	0.00163911
	-0.001	-0.00246815					32.1708	0.00206017
	-0.001	-0.0024806					32.0641	0.00208506
	-0.001	-0.00257169					31.9555	0.00247013
	-0.001	-0.00274469					31.8492	0.00176914
	-0.001	-0.00259332					31.7413	0.00266408
	-0.001	-0.00265623					31.6347	0.00228722
	-0.001	-0.0024249					31.5269	0.00281562
	-0.001	-0.00254023					31.4192	0.00214301
	-0.001	-0.00254417					31.3133	0.000704499
	-0.001	-0.00251009					31.205	0.00218951
	-0.001	-0.00273552					31.0974	0.00116808
	-0.001	-0.00276828					30.9903	0.00175345
	-0.001	-0.00274928					30.8831	0.0023351
	-0.001	-0.00251926					30.7759	0.0021602
	-0.001	-0.00245374					30.6686	0.00168692
	-0.001	-0.00251403					30.5607	0.00235422
	-0.001	-0.00249109					30.454	0.00207068
	-0.001	-0.00256645					30.3467	0.00112277
	-0.001	-0.00262936					30.2399	0.0014278
	-0.001	-0.00268768					30.1329	0.00183837
	-0.001	-0.00260511					30.0248	0.00206387
	-0.001	-0.00249764					29.9172	0.0011768
	-0.001	-0.00260446					29.8095	0.00144781
	-0.001	-0.00259856					29.7026	0.00168818
	-0.001	-0.0027329					29.5958	0.00157707
	-0.001	-0.00263067					29.4871	0.00203341
	-0.001	-0.00250223					29.3811	0.00198246
	-0.001	-0.00241966					29.2728	0.00205467
	-0.001	-0.00259332					29.1668	0.00221153
	-0.001	-0.00283971					29.0592	0.00147495
	-0.001	-0.00260839					28.9514	0.00138365
	-0.001	-0.00262543					28.8453	0.00100894
	-0.001	-0.00248191					28.7363	0.00155981
	-0.001	-0.00323354					28.6302	0.00112839
	-0.001	-0.00420077					28.5221	0.00140761
							28.4145	0.00101508
							28.3071	0.000385597
							28.1998	0.00281766
							28.0924	0.000576072
							27.9858	0.00198139
							27.878	0.00110691
							27.7715	-0.000151432
							27.6641	0.000930793
							27.5568	0.000107983
							27.4499	0.00165886
							27.341	0.000481061
							27.2349	0.00142583
							27.1263	0.000772165
							27.0199	0.0014046
							26.9127	0.00042841
							26.8046	0.00128816
							26.6977	0.00208479
							26.5901	0.00168517
							26.4836	0.00172257
							26.3758	0.00122764
							26.2678	0.00161274
							26.161	0.00165009
							26.0534	0.00118316
							25.9467	0.00109953
							25.839	0.000440765
							25.7317	0.000365883
							25.6247	0.00215355
							25.5172	0.000426356
							25.4102	0.000642308
							25.3037	-0.000225412
							25.1958	0.00212764
							25.0878	0.000456667
							24.9802	0.00124714
							24.8735	0.000147997
							24.7665	0.000937391
							24.6577	0.00125052
							24.5519	0.000390127
							24.4434	0.00186071
							24.3373	-0.000715755
							24.2297	0.00129093
							24.1223	0.000543767
							24.016	0.000905507
							23.907	-0.000104894
							23.8002	-0.000381222
							23.6925	0.00152094
							23.5858	0.00153664
							23.4775	0.000580144
							23.3704	0.000809408
							23.2629	-0.000267393
							23.1563	0.00179976
							23.0485	0.0013125
							22.9417	0.00044753
							22.8352	0.00169108
							22.7274	-4.67528e-05
							22.6195	0.00110421
							22.512	0.000346142
							22.4057	0.00123182
							22.2968	0.0007286
							22.1903	0.00107966
							22.0829	0.000205407
							21.9756	8.51885e-05
							21.8683	0.000620299
							21.7606	0.000838787
							21.6545	0.00137616
							21.5465	0.000439878
							21.4391	0.000358531
							21.3317	0.000623984
							21.2246	0.00104932
							21.1176	0.000561367
							21.0096	0.0011435
							20.9024	0.000483605
							20.7951	0.000917779
							20.6874	0.000579806
							20.5804	0.000533355
							20.4736	0.000831195
							20.3665	-8.40647e-05
							20.2587	0.000673188
							20.1507	9.0271e-05
							20.0436	0.000779957
							19.9368	0.000382018
							19.8287	0.000660636
							19.7221	5.06755e-06
							19.614	0.00166192
							19.5082	0.000725896
							19.4001	0.000539504
							19.2929	0.000525137
							19.1863	0.000348096
							19.0775	0.00019027
							18.9713	0.000618141
							18.863	0.000876687
							18.7569	-4.14703e-05
							18.6484	0.00136099
							18.5409	0.000121676
							18.4335	0.000532631
							18.3268	0.000425722
							18.2197	0.000814394
							18.1126	0.00102738
							18.0057	-0.000250994
							17.8981	0.000663718
							17.7902	0.000600785
							17.6826	0.00110583
							17.576	0.00111852
							17.4676	0.0013114
							17.3607	0.00104444
							17.2529	0.00100625
							17.1465	0.000392964
							17.0392	0.00118401
							16.9314	0.000441736
							16.825	0.000988983
							16.7171	0.00147223
							16.6099	0.000939038
							16.5021	3.3286e-05
							16.3948	0.000477891
							16.2883	0.000892151
							16.1804	-0.000323335
							16.0735	0.000751705
							15.9655	-0.000265061
							15.8581	0.00102126
							15.7514	-2.44974e-06
							15.6446	0.000819908
							15.5373	0.00105144
							15.4292	7.81733e-05
							15.3214	0.000351453
							15.2143	0.000921704
							15.1077	0.00138006
							14.9992	-2.55551e-05
							14.8927	0.000462
							14.7849	0.00119035
							14.6787	-0.000114071
							14.5708	0.00129846
							14.4638	-0.000770353
							14.3568	0.000589326
							14.2486	-3.26421e-05
							14.1414	0.000382883
							14.0336	0.000646788
							13.9272	-0.000737808
							13.8192	0.00115866
							13.7115	0.000385051
							13.6042	0.000824677
							13.4977	-0.000380724
							13.3898	-0.000121188
							13.2835	0.00162552
							13.1764	0.000131738
							13.0683	0.00129339
							12.961	0.000506826
							12.8531	0.00150469
							12.7467	0.00124557
							12.6382	0.000419559
							12.5318	0.000949068
							12.4243	-0.00049609
							12.3166	0.00151656
							12.2097	-4.98705e-05
							12.1022	0.000600244
							11.9958	0.000706337
							11.8879	0.000837078
							11.7792	0.000432919
							11.6735	0.000607405
							11.5658	0.000486398
							11.4589	0.00042814
							11.3515	0.000652787
							11.2435	0.00113832
							11.1364	5.52736e-05
							11.0287	0.0008283
							10.9225	-0.000291095
							10.8155	0.000691859
							10.707	0.000406508
							10.6001	0.000135762
							10.4918	0.000674636
							10.3851	-0.000570025
							10.2787	-0.000324415
							10.1696	-0.000187695
							10.0637	0.000570695
							9.95538	-0.000621329
							9.84932	8.13692e-05
							9.7414	0.000270577
							9.63413	0.000163579
							9.52788	0.000967778
							9.41893	-0.00084408
							9.31275	0.0013395
							9.20425	6.93355e-06
							9.09723	0.00110366
							8.9895	0.000202984
							8.88223	0.00118329
							8.77502	0.000572072
							8.66813	0.000197786
							8.5604	0.000307872
							8.45377	0.000524475
							8.34694	0.000598481
							8.23928	0.000960971
							8.13181	-0.000629334
							8.02402	0.000595555
							7.91751	0.000515031
							7.80889	-0.000812267
							7.70251	0.00122062
							7.59466	-0.00034726
							7.48738	0.000547101
							7.38004	-0.000331795
							7.27276	0.00114196
							7.16652	7.03096e-05
							7.05873	0.000849665
							6.95042	0.000213899
							6.84327	0.000638792
							6.73625	-0.000164903
							6.62949	-0.00015684
							6.52164	0.00070112
							6.41442	0.000101346
							6.30721	0.000259859
							6.2	0.000556279
							6.09279	0.000452432
							5.98609	0.000542821
							5.87869	0.000610615
							5.77006	0.000605514
							5.66272	0.000394694
							5.55563	-4.46793e-06
							5.44926	9.93113e-05
							5.34057	-0.000410211
							5.23432	0.000261691
							5.12589	0.000423837
							5.01996	-0.000266715
							4.91198	0.000883693
							4.80502	-0.000418107
							4.69826	0.00115333
							4.58938	-0.000213604
							4.48307	0.00153904
							4.37502	-0.000576543
							4.26909	0.000699535
							4.16033	-9.1484e-05
							4.05312	-0.000357851
							3.9454	0.00136942
							3.83876	-0.000749392
							3.73149	0.000396262
							3.62453	-0.000106365
							3.51771	0.000737213
							3.41005	0.000282323
							3.30251	0.000807827
							3.19433	0.000113567
							3.08789	0.00022581
							2.97927	-0.00011442
							2.87302	-0.000361413
							2.76497	0.000856911
							2.65853	0.000567059
							2.55119	0.00040369
							2.44372	-0.00012575
							2.33703	-0.000107209
							2.22917	0.000467328
							2.12099	0.000163176
							2.01442	-0.000147892
							1.90663	0.000296551
							1.79968	0.0008187
							1.69202	0.000184012
							1.58519	-0.000868571
							1.47785	0.000438122
							1.37032	-0.000262809
							1.26349	-0.000213241
							1.15666	-1.71269e-05
							1.04926	-8.55437e-05
							0.940953	0.000371715
							0.833677	-0.000346779
							0.726336	0.000173738
							0.619704	0.000214015
							0.511397	0.000624335
							0.404829	0.00072142
							0.29633	-0.000510498
							0.190856	0.000997659
							0.0826143	5.08353e-05
							-0.000193175	0.00050687
							-0.00122344	0.000428562

## Sheet: Fig. 2f
Fig.2f	0.05			0.075			0.1			0.125
	Strain (%)	Stress (MPa)		Strain (%)	Stress (MPa)		Strain (%)	Stress (MPa)		Strain (%)	Stress (MPa)
	-0.0003	0.00651286		0	0.0267084		0	0.000226805		0.0003	0.0200125
	0.25725	0.00751475		0.2538	0.0285748		0.203313	0.00678489		0.4726	0.022501
	0.80145	0.00874624		0.7992	0.0313516		0.882067	0.00820756		0.8076	0.0246118
	1.30155	0.00985072		1.29945	0.0340103		1.52584	0.0148547		1.4745	0.027235
	1.8024	0.0107602		1.80225	0.0361228		2.1641	0.0161101		1.8066	0.0289272
	2.30265	0.0115222		2.3037	0.0362315		2.80305	0.0229886		2.4754	0.0297043
	2.8032	0.0121985		2.80335	0.0371783		3.44016	0.0241943		2.8075	0.0308135
	3.3018	0.0128281		3.3027	0.0384527		4.07926	0.0282493		3.475	0.0319246
	3.8022	0.013897		3.8007	0.0394541		4.71569	0.0326691		3.8085	0.0340465
	4.30305	0.015253		4.302	0.0410963		5.35502	0.0353153		4.4751	0.0377084
	4.80495	0.0166046		4.80375	0.0425459		5.99228	0.03916		4.8072	0.0387266
	5.30385	0.0178723		5.3037	0.0427449		6.62955	0.0418712		5.4724	0.0392304
	5.8002	0.0190282		5.80395	0.0432574		7.2688	0.0460032		5.8077	0.0397099
	6.3006	0.0197737		6.30375	0.0450388		7.90484	0.0486643		6.4745	0.0431494
	6.80115	0.0203342		6.80355	0.0471823		8.54364	0.0522471		6.8067	0.0441025
	7.3047	0.0207822		7.3038	0.0493535		9.18098	0.0557373		7.4751	0.0469044
	7.8027	0.0215407		7.8027	0.0524841		9.82047	0.0568567		8.1412	0.0488222
	8.30445	0.0225432		8.3025	0.0535783		10.4566	0.0605314		8.4752	0.0500316
	8.80155	0.0234994		8.8029	0.0538849		11.0962	0.0644282		9.1424	0.0530137
	9.3018	0.0248465		9.30195	0.053965		11.7336	0.0659018		9.4739	0.0536949
	9.80325	0.0258068		9.80265	0.0539218		12.3706	0.0703542		10.1412	0.0547893
	10.302	0.0268286		10.3022	0.0542625		13.0094	0.0705085		10.4744	0.055022
	10.8026	0.027817		10.8018	0.0555697		13.6465	0.0764976		11.1398	0.0577789
	11.3007	0.028753		11.3013	0.0586617		14.2848	0.0762314		11.4737	0.0592351
	11.8008	0.0297144		11.8038	0.0605752		14.9218	0.0807227		12.1417	0.0628681
	12.3036	0.0306618		12.303	0.0631426		15.5607	0.0816844		12.4749	0.0630785
	12.804	0.0314882		12.8029	0.0634397		16.1978	0.0848779		13.1403	0.0631196
	13.3031	0.0323062		13.3038	0.064024		16.8377	0.0892675		13.4749	0.0636129
	13.8031	0.03292		13.8041	0.0648245		17.4747	0.0878656		14.1428	0.0659946
	14.3024	0.0334109		14.3046	0.0660318		18.1126	0.0945445		14.4744	0.0672768
	14.8034	0.034298		14.8036	0.0671252		18.7509	0.0924246		15.1394	0.0697219
	15.3021	0.0351682		15.3014	0.0677179		19.3876	0.0988468		15.8082	0.0724197
	15.8028	0.0363781		15.8021	0.0692202		20.0256	0.0979025		16.1409	0.073066
	16.3023	0.0376809		16.3036	0.06875		20.6635	0.102074		16.8069	0.0754085
	16.8034	0.0387944		16.8026	0.0690535		21.3026	0.104604		17.1398	0.075697
	17.3031	0.0397574		17.3041	0.0716291		21.9389	0.106242		17.8084	0.0767026
	17.8025	0.0404569		17.8008	0.0737777		22.5779	0.109988		18.1415	0.0773543
	18.3017	0.0408841		18.3006	0.075664		23.2154	0.110451		18.8078	0.0808345
	18.8039	0.0413233		18.8022	0.0792207		23.8529	0.11343		19.1422	0.0825439
	19.3036	0.0420885		19.3035	0.0803496		24.4924	0.114205		19.8073	0.0848436
	19.8038	0.0430722		19.8039	0.0800319		25.1285	0.117916		20.141	0.0850744
	20.3017	0.0440014		20.3039	0.0794403		25.7673	0.120775		20.8078	0.0854396
	20.8015	0.0452691		20.8025	0.0780732		26.4047	0.121381		21.1412	0.0864288
	21.3017	0.0461862		21.3039	0.0795346		27.0439	0.124249		21.8069	0.0901098
	21.8017	0.046983		21.8046	0.08199		27.6796	0.126501		22.141	0.0913554
	22.3059	0.0477068		22.3036	0.0838378		28.3192	0.128462		22.8089	0.0932364
	22.8026	0.0485314		22.8015	0.0859365		28.9567	0.131766		23.4753	0.09468
	23.3034	0.0492061		23.3001	0.087941		29.5942	0.131673		23.808	0.0957915
	23.8022	0.0501622		23.7999	0.0893109		30.2333	0.136839		24.4739	0.0969273
	24.3015	0.0509546		24.3033	0.0890484		30.8696	0.135665		24.8072	0.097803
	24.8037	0.0515589		24.8034	0.0902021		31.5087	0.141275		25.4734	0.0987786
	25.3035	0.0523278		25.302	0.0915279		32.146	0.14037		25.8088	0.100906
	25.8015	0.0526554		25.8024	0.0925529		32.7846	0.143568		26.4738	0.104356
	26.3013	0.0536766		26.3006	0.0934739		33.4205	0.14617		26.8074	0.106123
	26.8035	0.054587		26.8026	0.094186		34.0604	0.146413		27.4742	0.106285
	27.3039	0.055847		27.3032	0.0946266		34.698	0.152038		27.8084	0.106517
	27.8037	0.0570903		27.8041	0.0950975		35.3357	0.150059		28.475	0.107434
	28.3007	0.0580216		28.3032	0.096876		35.9744	0.155642		28.8087	0.109346
	28.8009	0.0589114		28.8043	0.0996914		36.6102	0.153901		29.4749	0.11327
	29.3019	0.0590604		29.3022	0.101912		37.2497	0.159108		29.8068	0.114592
	29.804	0.0595958		29.8044	0.104209		37.8866	0.160114		30.4732	0.115089
	30.3036	0.059963		30.3028	0.103592		38.5254	0.16034		31.1421	0.116494
	30.8031	0.0607308		30.8029	0.103132		39.1628	0.165002		31.4756	0.118344
	31.3015	0.0616039		31.3028	0.102236		39.801	0.165152		32.1397	0.120868
	31.8021	0.0630266		31.8017	0.102934		40.4386	0.168814		32.4751	0.121379
	32.304	0.0638398		32.3028	0.104124		41.0762	0.168508		33.1414	0.123142
	32.8028	0.0646238		32.8019	0.107189		41.7159	0.17143		33.4748	0.1247
	33.3015	0.0654735		33.3023	0.109186		42.3519	0.174171		34.1428	0.127487
	33.8021	0.0658671		33.8008	0.110573		42.9912	0.175672		34.4747	0.127768
	34.301	0.0667128		34.3032	0.112477		43.628	0.179045		35.1414	0.128105
	34.8032	0.0674362		34.8034	0.111815		44.2669	0.179758		35.4736	0.128603
	35.3037	0.0682675		35.3041	0.112767		44.9038	0.181183		36.1402	0.131104
	35.8038	0.0690419		35.8035	0.11367		45.5425	0.183912		36.4739	0.133154
	36.3041	0.0697092		36.3033	0.114598		46.1795	0.184053		37.1416	0.136428
	36.801	0.0700727		36.8028	0.116004		46.8175	0.189235		37.4745	0.136868
	37.3028	0.0705636		37.3023	0.115339		47.4569	0.187961		38.1414	0.136606
	37.803	0.0714568		37.8027	0.116788		48.0928	0.192756		38.8089	0.138569
	38.3045	0.0723669		38.3028	0.116989		48.7317	0.191355		39.142	0.139504
	38.8021	0.0733595		38.8034	0.118071		49.3684	0.195008		39.8072	0.142014
	39.303	0.0744381		39.3024	0.118114		50.0081	0.197123		40.1406	0.141932
	39.8028	0.0748385		39.8043	0.123378		50.6449	0.196318		40.8092	0.144504
	40.3026	0.0753942		40.3017	0.124986		51.2838	0.201535		41.1404	0.14588
	40.8025	0.0755421		40.8017	0.126807		51.9211	0.200355		41.807	0.148517
	41.3034	0.0759726		41.3013	0.126827		52.5583	0.207083		42.1407	0.148516
	41.8025	0.0765719		41.8021	0.125936		53.1975	0.203206		42.8081	0.148298
	42.3028	0.0777794		42.3041	0.125439		53.8342	0.208647		43.1409	0.149287
	42.8017	0.0788135		42.8037	0.125279		54.4733	0.209834		43.809	0.153223
	43.3007	0.0800544		43.303	0.127427		55.1096	0.210953		44.1423	0.154757
	43.8027	0.0807312		43.8028	0.129979		55.7481	0.215035		44.8066	0.156772
	44.3025	0.0813416		44.3034	0.131485		56.3858	0.212994		45.1402	0.156731
	44.8042	0.0817944		44.8035	0.133384		57.0253	0.218035		45.8087	0.156892
	45.3023	0.0819744		45.3033	0.134338		57.6626	0.217678		46.4751	0.160111
	45.8036	0.0825112		45.8013	0.134789		58.3003	0.221872		46.8068	0.162384
	46.3023	0.0834192		46.3008	0.134702		58.9387	0.221487		47.4752	0.164841
	46.803	0.084116		46.8018	0.136586		59.575	0.223231		47.8081	0.166136
	47.3037	0.0846104		47.3045	0.137299		60.2139	0.227658		48.4746	0.167812
	47.804	0.0854368		47.8049	0.137476		60.851	0.227573		48.808	0.169135
	48.3015	0.0860496		48.3034	0.13925		61.4904	0.229783		49.4747	0.170478
	48.8016	0.0866392		48.8007	0.138168		62.1272	0.231339		49.8075	0.170942
	49.3027	0.087588		49.3021	0.139346		62.7658	0.232496		50.4734	0.171792
	49.8043	0.08836		49.8043	0.14028		63.4036	0.235858		50.8078	0.173547
	50.3037	0.0893816		50.3041	0.142718		64.041	0.235871		51.4742	0.177751
	50.8012	0.0897576		50.8035	0.144466		64.6797	0.24023		51.807	0.179322
	51.3004	0.0903408		51.3036	0.147139		65.3165	0.238799		52.4747	0.179745
	51.8021	0.0903888		51.8036	0.147835		65.9551	0.24313		52.8087	0.179377
	52.3044	0.090776		52.303	0.146683		66.592	0.244993		53.4749	0.179834
	52.8026	0.0913024		52.8032	0.145483		67.2317	0.244251		54.142	0.183531
	53.304	0.092268		53.3031	0.144331		67.8681	0.249206		54.4738	0.186307
	53.8011	0.0935032		53.8027	0.145324		68.5068	0.246472		55.1412	0.188092
	54.3039	0.0946048		54.3024	0.147627		69.1448	0.253462		55.4737	0.188419
	54.8032	0.0954968		54.8015	0.150036		69.7821	0.251384		56.1402	0.190085
	55.3014	0.0958784		55.3011	0.152056		70.421	0.256012		56.4737	0.191592
	55.8024	0.0959928		55.8018	0.152571		71.0579	0.255833		57.1406	0.192928
	56.3016	0.0963304		56.3022	0.152864		71.696	0.257334		57.4746	0.193316
	56.8017	0.0967872		56.8049	0.153439		72.3328	0.263139		58.1407	0.195279
	57.3038	0.0975112		57.3024	0.1547		72.9726	0.260085		58.4751	0.197014
	57.8025	0.09842		57.8025	0.155306		73.6091	0.266154		59.1422	0.201913
	58.3023	0.099392		58.3023	0.156224		74.2476	0.263357		59.4743	0.201543
	58.8021	0.100054		58.8038	0.1558		74.8859	0.269026		60.1404	0.201658
	59.3025	0.100656		59.3051	0.156888		75.5236	0.268324		60.4744	0.200696
	59.8041	0.101226		59.8033	0.155723		76.1618	0.269731		61.1416	0.204326
	60.3029	0.101713		60.302	0.155553		76.799	0.274321		61.807	0.20846
	60.8024	0.102541		60.8019	0.158073		77.4371	0.273535		62.1413	0.21068
	61.3017	0.103327		61.3023	0.160952		78.0745	0.27828		62.8075	0.211318
	61.803	0.103989		61.8033	0.163865		78.7137	0.278238		63.1409	0.211178
	62.304	0.104258		62.304	0.166405		79.3507	0.279131		63.8084	0.213473
	62.8037	0.104603		62.8015	0.165001		79.9895	0.281365		64.1427	0.2133
	63.3023	0.104862		63.3009	0.165174		80.6269	0.282883		64.8068	0.215019
	63.8015	0.105517		63.8017	0.16322		81.2637	0.286485		65.1409	0.215744
	64.3032	0.106594		64.303	0.162951		81.9034	0.285869		65.8083	0.217929
	64.8029	0.107482		64.8033	0.164446		82.5396	0.290302		66.1408	0.21984
	65.301	0.10863		65.3038	0.167097		83.1788	0.291138		66.8069	0.222792
	65.8015	0.10912		65.8021	0.168175		83.8154	0.291282		67.1407	0.223386
	66.3018	0.109594		66.3038	0.17056		84.4549	0.296085		67.8085	0.222997
	66.8021	0.10946		66.8051	0.171077		85.0914	0.294223		68.1407	0.223058
	67.3049	0.110094		67.3026	0.171404		85.731	0.299263		68.8086	0.226295
	67.8021	0.110395		67.8013	0.171742		86.368	0.297646		69.4741	0.23014
	68.3036	0.11123		68.301	0.172879		87.0054	0.30386		69.8071	0.23278
	68.8024	0.112329		68.8005	0.174552		87.6444	0.303459		70.4743	0.231443
	69.303	0.113178		69.3025	0.174717		88.2808	0.304821		70.8088	0.232406
	69.804	0.114157		69.8045	0.174214		88.9198	0.308822		71.4737	0.233486
	70.3041	0.114718		70.3026	0.174424		89.5569	0.305104		71.8072	0.235437
	70.8013	0.115307		70.8029	0.175165		90.1958	0.31418		72.4744	0.238316
	71.3021	0.115882		71.3015	0.175457		90.8323	0.311982		72.8085	0.239052
	71.8033	0.116491		71.8023	0.17762		91.4718	0.316738		73.4749	0.24285
	72.3043	0.117003		72.303	0.181022		92.109	0.314849		73.8088	0.243334
	72.8031	0.117682		72.8037	0.182961		92.7465	0.319587		74.4749	0.245904
	73.301	0.118261		73.303	0.184168		93.3856	0.320603		74.8066	0.24607
	73.8009	0.11824		73.8045	0.184419		94.0222	0.319217		75.4745	0.24578
	74.3017	0.119008		74.3037	0.182803		94.6608	0.324968		75.8088	0.24755
	74.8049	0.119434		74.8033	0.181951		95.2976	0.32338		76.4747	0.250909
	75.3029	0.120258		75.3033	0.181671		95.9373	0.327411		77.1408	0.25517
	75.8036	0.121361		75.8026	0.183608		96.5734	0.328362		77.4746	0.255654
	76.3015	0.122326		76.3028	0.185136		97.2128	0.330798		78.1409	0.255548
	76.8036	0.123006		76.802	0.187637		97.8502	0.332107		78.4752	0.254988
	77.3043	0.123266		77.3019	0.188608		98.4876	0.333546		79.1418	0.258319
	77.8029	0.123631		77.8014	0.189995		99.1267	0.337285		79.4752	0.260276
	78.3032	0.123599		78.3033	0.190659		99.7629	0.337247		80.1408	0.262411
	78.8006	0.124055		78.8012	0.19145		100.402	0.338483		80.4735	0.26324
	79.3005	0.125154		79.3029	0.191918		101.039	0.343092		81.1406	0.265737
	79.8036	0.126343		79.8032	0.193635		101.678	0.341025		81.4743	0.266383
	80.3029	0.127332		80.3028	0.194588		102.315	0.347024		82.1407	0.268116
	80.803	0.128133		80.8028	0.193734		102.954	0.3448		82.4745	0.268416
	81.3033	0.128901		81.3042	0.193705		103.591	0.348854		83.1414	0.269231
	81.8024	0.129035		81.8041	0.19334		104.229	0.349471		83.4751	0.271298
	82.3019	0.129491		82.3046	0.194099		104.868	0.352109		84.142	0.276174
	82.8023	0.129983		82.8016	0.195867		105.504	0.35508		84.8071	0.27851
	83.304	0.130587		83.3016	0.200207		106.144	0.352113		85.1411	0.278212
	83.8024	0.131331		83.8032	0.202548		106.78	0.36074		85.809	0.277133
	84.3021	0.132142		84.3024	0.20368		107.419	0.356316		86.1403	0.277949
	84.804	0.13261		84.8038	0.204018		108.056	0.36342		86.8086	0.282375
	85.3024	0.132995		85.3017	0.200938		108.695	0.358642		87.1415	0.285185
	85.8021	0.133896		85.8004	0.20137		109.333	0.364472		87.8081	0.287036
	86.3026	0.134574		86.3012	0.201328		109.971	0.366322		88.1401	0.287744
	86.8029	0.135435		86.8024	0.203492		110.608	0.36621		88.8094	0.289837
	87.3032	0.136474		87.3032	0.206056		111.245	0.371382		89.1425	0.290009
	87.8017	0.137129		87.804	0.207535		111.884	0.367971		89.8065	0.291488
	88.3012	0.137563		88.3037	0.208889		112.521	0.374202		90.1402	0.291964
	88.8018	0.137735		88.8042	0.208905		113.16	0.372609		90.809	0.293476
	89.3022	0.137702		89.3051	0.209834		113.797	0.376265		91.1414	0.29551
	89.8055	0.138163		89.8033	0.209655		114.435	0.376996		91.8063	0.300093
	90.3016	0.138701		90.3015	0.210557		115.073	0.378151		92.4746	0.301829
	90.8031	0.139454		90.8013	0.212232		115.711	0.381466		92.8072	0.301049
	91.3028	0.140335		91.3014	0.212493		116.35	0.382341		93.4742	0.300793
	91.8038	0.141733		91.8015	0.213142		116.986	0.384174		93.8083	0.301131
	92.3043	0.142474		92.3046	0.213421		117.625	0.386137		94.4753	0.306217
	92.8024	0.142792		92.8026	0.213066		118.262	0.386266		94.8067	0.3081
	93.3011	0.142727		93.3027	0.213396		118.901	0.391842		95.4734	0.311189
	93.8012	0.143048		93.8007	0.217495		119.538	0.390376		95.8083	0.310766
	94.3038	0.143477		94.3028	0.220264		120.177	0.394206		96.4746	0.3125
	94.8041	0.144138		94.8018	0.223487		120.815	0.392024		96.8069	0.312148
	95.3029	0.145233		95.3034	0.22359		121.452	0.395579		97.4748	0.31398
	95.8002	0.145593		95.8033	0.223518		122.091	0.398364		97.808	0.315058
	96.3009	0.146155		96.3036	0.221504		122.728	0.39747		98.4754	0.317587
	96.8016	0.146531		96.8043	0.220295		123.366	0.404845		98.8087	0.319644
	97.3047	0.14708		97.3033	0.221694		124.003	0.3988		99.4741	0.324291
	97.8032	0.147273		97.8024	0.222465		124.643	0.407534		100.141	0.325501
	98.3025	0.148136		98.3015	0.225424		125.279	0.403584		100.474	0.324072
	98.8011	0.148165		98.8026	0.228215		125.918	0.40969		101.14	0.324409
	99.3024	0.148388		99.3022	0.229447		126.556	0.40912		101.474	0.325328
	99.8058	0.148787		99.8036	0.230662		127.193	0.410026		102.14	0.330528
	100.303	0.148338		100.302	0.230274		127.832	0.415495		102.475	0.333163
	100.802	0.148213		100.801	0.232367		128.469	0.412801		103.14	0.333762
	101.301	0.148701		101.301	0.232731		129.108	0.419273		103.475	0.335227
	101.8	0.15005		101.804	0.234508		129.744	0.415781		104.142	0.336002
	102.304	0.151105		102.303	0.233523		130.383	0.422213		104.474	0.337496
	102.804	0.151846		102.803	0.234601		131.021	0.422895		105.14	0.339647
	103.302	0.152712		103.302	0.233414		131.659	0.422778		105.474	0.338994
	103.803	0.15299		103.804	0.232879		132.297	0.425703		106.141	0.34204
	104.301	0.152802		104.304	0.234211		132.934	0.42519		106.475	0.343761
	104.803	0.15311		104.803	0.237231		133.573	0.429151		107.14	0.348348
	105.303	0.153659		105.302	0.240491		134.21	0.430636		107.808	0.348663
	105.804	0.154379		105.802	0.242186		134.849	0.431468		108.141	0.34769
	106.302	0.155107		106.303	0.245044		135.486	0.434313		108.809	0.34987
	106.803	0.156046		106.803	0.243159		136.125	0.43319		109.142	0.351295
	107.304	0.157093		107.304	0.241236		136.762	0.438595		109.807	0.356824
	107.803	0.157541		107.802	0.241028		137.401	0.43663		110.141	0.359801
	108.303	0.15819		108.301	0.24138		138.038	0.440598		110.808	0.358385
	108.804	0.158967		108.801	0.243805		138.676	0.441146		111.141	0.358465
	109.302	0.159397		109.304	0.245738		139.314	0.441476		111.807	0.360043
	109.803	0.160208		109.804	0.249659		139.951	0.449736		112.142	0.362609
	110.302	0.160933		110.304	0.248917		140.59	0.443891		112.808	0.363674
	110.801	0.161311		110.803	0.249436		141.227	0.451089		113.141	0.365702
	111.302	0.161498		111.305	0.251492		141.867	0.445933		113.809	0.368133
	111.802	0.161654		111.804	0.25259		142.503	0.455203		114.141	0.370611
	112.303	0.162648		112.304	0.253206		143.142	0.451689		114.807	0.373834
	112.803	0.163496		112.803	0.254284		143.78	0.455128		115.474	0.373405
	113.304	0.165008		113.301	0.254335		144.418	0.458528		115.809	0.373287
	113.803	0.166073		113.801	0.253813		145.056	0.455924		116.474	0.374173
	114.303	0.166711		114.303	0.253655		145.692	0.464822		116.807	0.377218
	114.803	0.166927		114.804	0.25476		146.331	0.459303		117.476	0.382495
	115.303	0.166967		115.303	0.255736		146.968	0.467289		117.808	0.384293
	115.801	0.166651		115.803	0.259576		147.607	0.464224		118.475	0.383199
	116.302	0.167123		116.3	0.263414		148.245	0.467577		118.809	0.38348
	116.803	0.168014		116.803	0.266279		148.883	0.468744		119.474	0.385525
	117.304	0.169048		117.302	0.268601		149.521	0.468828		119.807	0.387435
	117.804	0.170047		117.804	0.265746		150.158	0.473562		120.474	0.390316
	118.301	0.170955		118.303	0.263428		150.797	0.473241		120.809	0.391613
	118.801	0.171947		118.804	0.263744		151.434	0.477382		121.474	0.394517
	119.302	0.172248		119.303	0.26339		152.072	0.479899		121.807	0.396116
	119.804	0.172793		119.804	0.264952		152.71	0.477005		122.475	0.398516
	120.304	0.173722		120.303	0.269191		153.349	0.482412		123.141	0.39786
	120.803	0.174276		120.802	0.269846		153.985	0.480648		123.475	0.397643
	121.302	0.17513		121.303	0.271968		154.624	0.488687		124.142	0.401013
	121.803	0.175709		121.802	0.271573		155.262	0.485511		124.475	0.402329
	122.304	0.176281		122.302	0.273199		155.899	0.487379		125.141	0.408784
	122.803	0.176774		122.802	0.274369		156.538	0.492551		125.473	0.409513
	123.302	0.177656		123.302	0.27583		157.175	0.489629		126.141	0.409155
	123.801	0.178646		123.801	0.277215		157.814	0.49705		126.474	0.408782
	124.3	0.180271		124.304	0.276987		158.451	0.490827		127.141	0.410764
	124.804	0.181183		124.802	0.277118		159.09	0.500507		127.474	0.414111
	125.305	0.182696		125.304	0.275606		159.726	0.496117		128.142	0.417595
	125.802	0.183306		125.803	0.276305		160.366	0.501887		128.475	0.418679
	126.303	0.183304		126.304	0.278039		161.003	0.503138		129.142	0.421006
	126.801	0.183751		126.804	0.281601		161.641	0.50076		129.474	0.422284
	127.303	0.184194		127.304	0.284985		162.28	0.508449		130.141	0.424679
	127.803	0.184883		127.802	0.286157		162.916	0.504449		130.809	0.42595
	128.304	0.186216		128.302	0.287817		163.555	0.512828		131.14	0.425113
	128.803	0.18719		128.803	0.285991		164.191	0.508752		131.808	0.428155
	129.303	0.188612		129.303	0.284293		164.831	0.513372		132.141	0.430911
	129.803	0.189118		129.804	0.283345		165.468	0.514267		132.808	0.435773
	130.302	0.190031		130.301	0.286874		166.107	0.515459		133.141	0.437313
	130.802	0.190466		130.801	0.287628		166.744	0.520507		133.809	0.435157
	131.303	0.190941		131.303	0.291577		167.381	0.515621		134.142	0.434501
	131.803	0.1919		131.804	0.292183		168.021	0.520752		134.807	0.438386
	132.303	0.192423		132.303	0.293748		168.656	0.523392		135.14	0.440586
	132.801	0.19396		132.804	0.293973		169.296	0.526066		135.808	0.445178
	133.3	0.194006		133.301	0.295091		169.932	0.528246		136.142	0.446137
	133.802	0.194682		133.804	0.296742		170.571	0.526225		136.807	0.448204
	134.302	0.195221		134.305	0.298221		171.208	0.531397		137.141	0.448306
	134.805	0.196033		134.803	0.29909		171.847	0.529618		137.808	0.45113
	135.303	0.196822		135.302	0.298801		172.486	0.533832		138.475	0.4513
	135.803	0.197734		135.8	0.297981		173.122	0.535621		138.808	0.451593
	136.303	0.199148		136.3	0.297955		173.762	0.534619		139.475	0.454392
	136.803	0.199611		136.803	0.298819		174.397	0.541892		139.807	0.458222
	137.304	0.200266		137.304	0.301704		175.037	0.538232		140.474	0.463765
	137.803	0.200328		137.803	0.305063		175.674	0.543888		140.808	0.464786
	138.301	0.201015		138.301	0.309955		176.312	0.542022		141.473	0.463241
	138.801	0.201456		138.8	0.310647		176.95	0.547974		141.807	0.462844
	139.302	0.202575		139.303	0.310248		177.588	0.548469		142.475	0.465213
	139.805	0.203874		139.802	0.308949		178.225	0.54795		142.808	0.468374
	140.303	0.205326		140.303	0.306045		178.863	0.554821		143.475	0.472388
	140.8	0.206433		140.803	0.306708		179.502	0.54879		143.809	0.47269
	141.301	0.207319		141.303	0.308256		180.139	0.558634		144.474	0.474868
	141.802	0.20788		141.804	0.312208		180.778	0.555788		144.807	0.475618
	142.304	0.208357		142.303	0.313738		181.414	0.560201		145.474	0.479102
	142.804	0.208711		142.803	0.315745		182.053	0.559947		146.14	0.479309
	143.304	0.209547		143.303	0.315503		182.691	0.560373		146.474	0.478809
	143.801	0.21019		143.802	0.315574		183.33	0.567972		147.141	0.482304
	144.304	0.210822		144.303	0.318111		183.967	0.563034		147.475	0.486639
	144.804	0.211709		144.803	0.318562		184.605	0.569274		148.14	0.491479
	145.302	0.212448		145.302	0.320909		185.243	0.567039		148.475	0.491372
	145.802	0.213114		145.802	0.321044		185.88	0.572336		149.142	0.491119
	146.3	0.213991		146.301	0.321281		186.519	0.575589		149.475	0.490451
	146.802	0.215364		146.804	0.319324		187.156	0.574595		150.14	0.492528
	147.304	0.216386		147.302	0.319375		187.795	0.578643		150.474	0.495973
	147.804	0.217426		147.804	0.321055		188.432	0.576447		151.141	0.500688
	148.302	0.218001		148.304	0.323384		189.07	0.583563		151.474	0.502804
	148.804	0.218598		148.804	0.327422		189.709	0.583821		152.141	0.503802
	149.301	0.218647		149.304	0.330906		190.346	0.58313		152.475	0.504588
	149.803	0.219292		149.804	0.332719		190.985	0.588913		153.141	0.506514
	150.303	0.219871		150.301	0.330655		191.621	0.585431		153.808	0.508836
	150.804	0.221153		150.801	0.328676		192.26	0.594163		154.142	0.508062
	151.302	0.222564		151.303	0.327677		192.897	0.590057		154.807	0.510458
	151.803	0.223898		151.803	0.328657		193.535	0.595293		155.142	0.513078
	152.303	0.225086		152.304	0.330375		194.174	0.595214		155.808	0.519857
	152.802	0.225455		152.802	0.334469		194.812	0.5987		156.141	0.520588
	153.303	0.225792		153.301	0.336515		195.449	0.604739		156.807	0.51998
	153.803	0.226175		153.801	0.338319		196.088	0.595981		157.141	0.520171
	154.303	0.22665		154.303	0.339191		196.726	0.605433		157.808	0.521528
	154.803	0.227352		154.805	0.33962		197.362	0.602456		158.141	0.525868
	155.301	0.228269		155.304	0.341732		198.001	0.610655		158.809	0.530537
	155.8	0.22939		155.802	0.34246		198.638	0.6075		159.142	0.53259
	156.301	0.230351		156.305	0.343073		199.277	0.613135		159.807	0.53371
	156.803	0.231146		156.804	0.345324		199.914	0.613527		160.141	0.534207
	157.305	0.231902		157.303	0.342936		200.553	0.612193		160.809	0.537141
	157.803	0.233055		157.803	0.342466		201.191	0.620572		161.474	0.538645
	158.304	0.23397		158.301	0.341334		201.828	0.616546		161.807	0.539898
	158.803	0.235092		158.8	0.344183		202.467	0.621558		162.475	0.540921
	159.303	0.235734		159.303	0.348916		203.104	0.621843		162.808	0.544894
	159.804	0.236316		159.804	0.351922		203.742	0.623965		163.475	0.550309
	160.303	0.236226		160.303	0.356728		204.379	0.627383		163.809	0.553115
	160.801	0.235944		160.803	0.356219		205.019	0.625491		164.474	0.552038
	161.303	0.236926		161.301	0.356143		205.655	0.631324		164.806	0.552023
	161.803	0.237904		161.802	0.35379		206.294	0.630045		165.475	0.551796
	162.305	0.239328		162.303	0.353462		206.932	0.635458		165.809	0.555914
	162.804	0.240707		162.804	0.352274		207.569	0.63929		166.474	0.561949
	163.3	0.241761		163.303	0.354702		208.208	0.633818		166.807	0.56268
	163.8	0.242722		163.803	0.357885		208.845	0.640872		167.475	0.564309
	164.303	0.24257		164.303	0.358969		209.483	0.638993		167.808	0.563981
	164.803	0.242831		164.803	0.361173		210.121	0.644004		168.475	0.567175
	165.303	0.24327		165.301	0.361479		210.76	0.644495		169.142	0.570282
	165.803	0.24392		165.803	0.362725		211.397	0.647339		169.474	0.570503
	166.302	0.24465		166.302	0.363823		212.035	0.651255		170.141	0.572367
	166.803	0.245516		166.801	0.366262		212.673	0.646143		170.473	0.574325
	167.304	0.246582		167.303	0.367996		213.31	0.65826		171.141	0.58125
	167.802	0.247049		167.802	0.366795		213.949	0.649755		171.474	0.580808
	168.301	0.247618		168.301	0.366769		214.586	0.659291		172.141	0.582507
	168.801	0.24821		168.801	0.365916		215.225	0.657746		172.475	0.579381
	169.302	0.249149		169.305	0.366762		215.862	0.663132		173.141	0.582751
	169.803	0.250047		169.801	0.367273		216.501	0.663612		173.475	0.585273
	170.303	0.251062		170.303	0.37153		217.138	0.661168		174.142	0.592403
	170.802	0.251708		170.802	0.376843		217.777	0.669935		174.474	0.593848
	171.303	0.251964		171.305	0.378813		218.414	0.665834		175.141	0.594676
	171.803	0.252406		171.804	0.378795		219.052	0.674454		175.474	0.595004
	172.305	0.252374		172.302	0.377642		219.69	0.671453		176.141	0.596669
	172.803	0.25313		172.801	0.375196		220.327	0.673785		176.807	0.598838
	173.303	0.254482		173.301	0.375031		220.966	0.676262		177.141	0.600515
	173.802	0.255898		173.802	0.37645		221.603	0.678439		177.809	0.6038
	174.303	0.257123		174.305	0.377798		222.242	0.682391		178.141	0.605721
	174.803	0.257959		174.804	0.381514		222.879	0.679663		178.809	0.61115
	175.303	0.25838		175.302	0.382911		223.518	0.684941		179.143	0.612187
	175.803	0.257922		175.801	0.384207		224.155	0.687216		179.807	0.611161
	176.303	0.257687		176.301	0.387813		224.793	0.684109		180.14	0.611171
	176.803	0.258217		176.803	0.386191		225.431	0.693174		180.809	0.61412
	177.305	0.258863		177.305	0.389549		226.068	0.690498		181.142	0.616277
	177.803	0.259855		177.803	0.390985		226.707	0.695811		181.807	0.622395
	178.3	0.261157		178.302	0.39224		227.344	0.694024		182.14	0.624675
	178.801	0.261946		178.805	0.391312		227.983	0.699172		182.808	0.624587
	179.303	0.262628		179.304	0.390169		228.62	0.699357		183.141	0.622632
	179.805	0.263006		179.803	0.389034		229.259	0.698104		183.808	0.626344
	180.303	0.263542		180.303	0.389423		229.897	0.70903		184.476	0.629588
	180.804	0.264042		180.801	0.391803		230.534	0.700769		184.807	0.633877
	181.302	0.264517		181.3	0.396782		231.173	0.71075		185.474	0.634643
	181.803	0.265094		181.803	0.399629		231.809	0.706535		185.808	0.636703
	182.303	0.26587		182.305	0.402299		232.448	0.712418		186.474	0.640524
	182.803	0.26617		182.803	0.40141		233.086	0.713378		186.807	0.642216
	183.301	0.266866		183.303	0.401593		233.725	0.715485		187.475	0.64112
	183.801	0.267338		183.801	0.399214		234.362	0.72154		187.808	0.641709
	184.303	0.268779		184.302	0.399174		235	0.714413		188.475	0.645044
	184.805	0.269976		184.803	0.400109		235.638	0.725767		188.809	0.648616
	185.304	0.271419		185.304	0.40384		236.274	0.721564		189.474	0.655375
	185.8	0.272785		185.803	0.404425		236.914	0.726244		189.807	0.656675
	186.3	0.273298		186.303	0.40824		237.55	0.727562		190.475	0.655158
	186.801	0.273555		186.803	0.408374		238.189	0.729934		190.809	0.654869
	187.303	0.27378		187.303	0.408296		238.827	0.73393		191.474	0.657031
	187.805	0.274083		187.803	0.409903		239.466	0.732796		192.141	0.662489
	188.304	0.274734		188.303	0.412429		240.102	0.739055		192.475	0.66497
	188.802	0.276191		188.802	0.414122		240.74	0.737381		193.14	0.667956
	189.301	0.277292		189.303	0.414448		241.379	0.738357		193.474	0.668903
	189.804	0.278837		189.803	0.412273		242.017	0.748321		194.142	0.672714
	190.303	0.279586		190.302	0.412394		242.656	0.740808		194.475	0.672739
	190.803	0.280289		190.803	0.412252		243.291	0.750638		195.14	0.673015
	191.301	0.28047		191.301	0.411923		243.93	0.745093		195.474	0.67375
	191.8	0.281216		191.803	0.418029		244.567	0.752223		196.142	0.678907
	192.303	0.282346		192.303	0.422357		245.207	0.753579		196.475	0.682447
	192.804	0.282784		192.804	0.424762		245.843	0.753316		197.141	0.687225
	193.303	0.283996		193.303	0.427055		246.481	0.761166		197.475	0.686508
	193.803	0.284619		193.803	0.425838		247.119	0.752146		198.141	0.684774
	194.303	0.285096		194.304	0.42407		247.757	0.768152		198.475	0.685459
	194.803	0.285908		194.805	0.421378		248.395	0.760345		199.142	0.691394
	195.303	0.286954		195.301	0.420775		249.032	0.767248		199.807	0.697896
	195.804	0.288169		195.803	0.424559		249.671	0.764877		200.141	0.700561
	196.302	0.28955		196.303	0.42621		250.308	0.771594		200.808	0.699898
	196.803	0.290773		196.803	0.429628		250.947	0.77606		201.141	0.701486
	197.303	0.291508		197.304	0.430751		251.584	0.772076		201.807	0.706152
	197.803	0.291979		197.802	0.431523		252.223	0.780758		202.141	0.703485
	198.303	0.292006		198.301	0.427766		252.861	0.775116		202.809	0.705328
	198.803	0.292076		198.803	0.43625		253.498	0.782713		203.142	0.707432
	199.302	0.293046		199.303	0.438647		254.137	0.781851		203.808	0.713841
	199.803	0.294066		199.803	0.436416		254.773	0.78409		204.143	0.71802
	200.301	0.295426		200.304	0.436829		255.412	0.788854		204.807	0.719618
	200.8	0.297126		200.802	0.437473		256.049	0.786908		205.141	0.71919
	201.303	0.298666		201.303	0.437048		256.688	0.794603		205.809	0.716847
	201.803	0.299457		201.805	0.434509		257.325	0.793484		206.141	0.7197
	202.305	0.29991		202.303	0.437404		257.964	0.796668		206.807	0.725997
	202.801	0.300389		202.803	0.438344		258.602	0.802944		207.475	0.733262
	203.304	0.3005		203.301	0.443552		259.239	0.800207		207.809	0.732331
	203.803	0.30193		203.8	0.449979		259.878	0.807738		208.475	0.73174
	204.303	0.302442		204.303	0.449121		260.514	0.80384		208.809	0.732481
	204.804	0.303711		204.804	0.451264		261.154	0.8093		209.474	0.73912
	205.302	0.30411		205.303	0.448971		261.791	0.809967		209.807	0.738587
	205.801	0.305004		205.803	0.447168		262.429	0.812956		210.474	0.741458
	206.303	0.305765		206.301	0.447834		263.066	0.819746		210.809	0.744326
	206.803	0.306592		206.802	0.448656		263.705	0.812536		211.475	0.749036
	207.306	0.308248		207.303	0.451597		264.343	0.826024		211.807	0.751401
	207.803	0.309342		207.803	0.453951		264.981	0.818447		212.475	0.751264
	208.3	0.310577		208.302	0.455915		265.619	0.826423		212.808	0.749624
	208.801	0.311199		208.805	0.455598		266.256	0.826181		213.475	0.752369
	209.303	0.31159		209.304	0.456996		266.895	0.82788		213.808	0.757671
	209.805	0.31117		209.803	0.459303		267.532	0.833231		214.475	0.765536
	210.303	0.311666		210.301	0.461159		268.17	0.831725		215.141	0.765402
	210.803	0.312166		210.803	0.463125		268.808	0.842313		215.475	0.765442
	211.302	0.313502		211.302	0.464955		269.446	0.833968		216.14	0.766203
	211.803	0.315281		211.803	0.464729		270.084	0.84186		216.474	0.767859
	212.304	0.31638		212.304	0.460134		270.722	0.842597		217.142	0.773528
	212.803	0.317592		212.802	0.460438		271.36	0.845188		217.475	0.774112
	213.301	0.318257		213.301	0.46034		271.997	0.850396		218.141	0.77732
	213.799	0.318384		213.801	0.463022		272.636	0.848789		218.475	0.779658
	214.302	0.318417		214.303	0.468664		273.273	0.855844		219.143	0.784132
	214.805	0.319079		214.805	0.474507		273.912	0.853441		219.474	0.783673
	215.304	0.320071		215.303	0.476425		274.549	0.858265		220.141	0.784697
	215.802	0.32069		215.802	0.477649		275.188	0.860978		220.474	0.785045
	216.303	0.321574		216.305	0.476696		275.825	0.859555		221.14	0.791845
	216.803	0.322798		216.804	0.473474		276.463	0.869199		221.474	0.794966
	217.303	0.323463		217.303	0.474119		277.101	0.864807		222.141	0.79994
	217.803	0.324199		217.801	0.474951		277.739	0.870485		222.808	0.797755
	218.304	0.325582		218.301	0.476199		278.377	0.871774		223.14	0.79783
	218.802	0.326659		218.802	0.479801		279.014	0.874936		223.809	0.79961
	219.303	0.327752		219.303	0.479253		279.653	0.878496		224.142	0.804079
	219.804	0.328945		219.804	0.480275		280.29	0.874844		224.807	0.809548
	220.302	0.329076		220.302	0.481025		280.929	0.888433		225.14	0.812893
	220.803	0.329339		220.801	0.482799		281.567	0.879999		225.808	0.814062
	221.303	0.328994		221.301	0.48587		282.204	0.8896		226.142	0.815284
	221.803	0.329879		221.803	0.491163		282.843	0.892425		226.807	0.818788
	222.303	0.330456		222.305	0.491382		283.479	0.892004		227.141	0.818543
	222.801	0.331985		222.804	0.48975		284.118	0.895371		227.808	0.820137
	223.3	0.33356		223.302	0.488716		284.755	0.89195		228.141	0.822345
	223.803	0.334881		223.803	0.487598		285.395	0.904989		228.808	0.829998
	224.301	0.335792		224.305	0.48801		286.031	0.900665		229.142	0.834798
	224.805	0.336239		224.803	0.488318		286.67	0.909707		229.808	0.835586
	225.303	0.336789		225.303	0.493542		287.308	0.905517		230.474	0.833648
	225.804	0.336844		225.801	0.497498		287.945	0.908414		230.808	0.833674
	226.302	0.337369		226.3	0.501832		288.584	0.91579		231.474	0.841059
	226.805	0.338524		226.803	0.501561		289.221	0.912363		231.807	0.843457
	227.301	0.339551		227.305	0.499798		289.859	0.920879		232.474	0.84815
	227.802	0.340262		227.803	0.499638		290.496	0.918596		232.809	0.847988
	228.301	0.341217		228.303	0.499343		291.136	0.925755		233.475	0.850168
	228.801	0.342468		228.801	0.499452		291.773	0.926114		233.808	0.850979
	229.303	0.343039		229.302	0.502186		292.411	0.925761		234.474	0.855876
	229.805	0.343838		229.803	0.504969		293.049	0.933778		234.807	0.856308
	230.304	0.344894		230.301	0.504166		293.686	0.929676		235.474	0.858701
	230.8	0.346072		230.805	0.505661		294.325	0.936		235.809	0.860606
	231.3	0.347067		231.305	0.508781		294.961	0.939945		236.474	0.867429
	231.803	0.347359		231.804	0.509466		295.601	0.939972		236.807	0.870257
	232.303	0.347814		232.302	0.512123		296.238	0.94346		237.475	0.867793
	232.803	0.347844		232.803	0.515385		296.877	0.940228		238.14	0.866826
	233.304	0.348724		233.303	0.518072		297.514	0.952456		238.474	0.870749
	233.802	0.350125		233.803	0.51788		298.152	0.948428		239.143	0.880518
	234.303	0.351047		234.303	0.5149		298.79	0.956365		239.474	0.882564
	234.804	0.353272		234.803	0.5131		299.427	0.955121		240.14	0.883939
	235.302	0.354308		235.302	0.512361		300.066	0.955208		240.475	0.884016
	235.803	0.355161		235.801	0.513711		300.703	0.964922		241.141	0.886358
	236.301	0.355598		236.301	0.517046		301.342	0.954296		241.474	0.889203
	236.8	0.355509		236.803	0.523653		301.979	0.967548		242.142	0.892177
	237.305	0.355356		237.303	0.526328		302.618	0.96282		242.475	0.8937
	237.804	0.356235		237.804	0.527418		303.255	0.975723		243.141	0.896734
	238.303	0.356818		238.303	0.530745		303.894	0.971599		243.474	0.899923
	238.803	0.358184		238.805	0.526726		304.531	0.970892		244.143	0.90477
	239.301	0.358756		239.304	0.527621		305.169	0.97995		244.475	0.905634
	239.803	0.35976		239.803	0.52716		305.808	0.977001		245.142	0.9054
	240.303	0.360727		240.301	0.529255		306.443	0.986482		245.808	0.908613
	240.804	0.360927		240.801	0.531075		307.083	0.981632		246.141	0.911394
	241.302	0.362587		241.303	0.532331		307.719	0.990314		246.807	0.91989
	241.803	0.363366		241.803	0.53228		308.359	0.988086		247.141	0.921357
	242.303	0.365057		242.304	0.532823		308.994	0.993024		247.809	0.920376
	242.802	0.366066		242.802	0.534214		309.635	0.998626		248.141	0.919863
	243.303	0.367155		243.301	0.537025		310.273	0.995085		248.809	0.922824
	243.803	0.367994		243.803	0.54146		310.909	1.00107		249.142	0.926919
	244.303	0.368078		244.303	0.544167		311.549	1.00468		249.807	0.933885
	244.803	0.369191		244.803	0.543271		312.184	1.00569		250.141	0.933903
	245.301	0.370618		245.304	0.542714		312.824	1.0099		250.809	0.937296
	245.802	0.372963		245.802	0.542029		313.46	1.00485		251.14	0.941058
	246.301	0.374684		246.305	0.540404		314.099	1.016		251.807	0.94185
	246.803	0.376536		246.804	0.539473		314.736	1.01157		252.141	0.942516
	247.305	0.377943		247.302	0.543648		315.375	1.02108		252.808	0.944253
	247.801	0.378118		247.801	0.547824		316.014	1.0211		253.475	0.948987
	248.303	0.379403		248.301	0.551181		316.651	1.02013		253.809	0.955899
	248.803	0.379702		248.802	0.553933		317.289	1.0311		254.475	0.961056
	249.305	0.380763		249.303	0.555003		317.925	1.0227		254.807	0.959877
	249.804	0.382841		249.804	0.553047		318.565	1.03734		255.473	0.957735
	250.303	0.384566		250.302	0.551568		319.201	1.02948		255.809	0.959166
	250.801	0.386258		250.801	0.552686		319.84	1.04204		256.475	0.96543
	251.301	0.38749		251.301	0.555351		320.478	1.04028		256.807	0.970452
	251.803	0.388526		251.802	0.557809		321.116	1.04167		257.474	0.974664
	252.306	0.389313		252.303	0.558158		321.753	1.04954		257.808	0.973827
	252.804	0.39081		252.803	0.558455		322.392	1.04006		258.474	0.975483
	253.3	0.39249		253.303	0.556936		323.03	1.05494		258.808	0.978012
	253.8	0.393364		253.803	0.56088		323.667	1.04931		259.475	0.981981
	254.301	0.39487		254.304	0.563739		324.306	1.06042		259.807	0.980469
	254.805	0.395272		254.803	0.56692		324.943	1.0557		260.474	0.985266
	255.303	0.396253		255.303	0.572569		325.582	1.05758		261.141	0.991683
	255.804	0.397216		255.801	0.573047		326.219	1.06479		261.474	0.995391
	256.302	0.39878		256.302	0.572075		326.857	1.06454		262.141	0.997839
	256.803	0.40062		256.801	0.567923		327.495	1.07158		262.474	0.994329
	257.304	0.402241		257.303	0.566692		328.133	1.07011		263.141	0.993717
	257.803	0.404614		257.802	0.567624		328.772	1.07254		263.475	0.997344
	258.301	0.406487		258.301	0.56833		329.408	1.08027		264.142	1.00601
	258.801	0.407532		258.801	0.573444		330.047	1.0772		264.474	1.01144
	259.302	0.407756		259.303	0.577793		330.684	1.08563		265.141	1.01156
	259.805	0.408482		259.803	0.58132		331.323	1.08236		265.475	1.01172
	260.304	0.409074		260.304	0.580499		331.96	1.0899		266.14	1.01212
	260.802	0.40992		260.803	0.580974		332.599	1.09024		266.474	1.01491
	261.301	0.411049		261.305	0.580001		333.236	1.08952		267.142	1.01759
	261.801	0.413406		261.804	0.5811		333.874	1.10013		267.475	1.01719
	262.303	0.415057		262.305	0.583424		334.513	1.08929		268.14	1.0232
	262.803	0.416126		262.801	0.583289		335.15	1.10943		268.809	1.02912
	263.304	0.417506		263.301	0.585125		335.788	1.1007		269.142	1.03024
	263.802	0.418655		263.802	0.585061		336.425	1.11023		269.806	1.0299
	264.303	0.419731		264.303	0.584017		337.064	1.10319		270.14	1.02712
	264.803	0.420544		264.805	0.585412		337.701	1.11002		270.809	1.02938
	265.303	0.422396		265.302	0.588869		338.339	1.11758		271.141	1.03261
	265.803	0.42346		265.801	0.592947		338.977	1.11152		271.807	1.0409
	266.303	0.424399		266.301	0.596926		339.615	1.12178		272.141	1.04286
	266.802	0.425502		266.802	0.598229		340.254	1.11348		272.808	1.04194
	267.303	0.426033		267.305	0.597321		340.89	1.12708		273.141	1.04062
	267.803	0.427059		267.804	0.593274		341.529	1.12503		273.808	1.04415
	268.3	0.428917		268.302	0.591159		342.166	1.1288		274.141	1.04736
	268.801	0.430625		268.803	0.592337		342.805	1.13573		274.808	1.05194
	269.303	0.432783		269.304	0.59381		343.442	1.13091		275.141	1.05169
	269.805	0.434431		269.803	0.60031		344.081	1.13764		275.808	1.05704
	270.303	0.435155		270.303	0.60449		344.719	1.13628		276.474	1.06037
	270.804	0.435629		270.801	0.605835		345.356	1.1385		276.807	1.06066
	271.302	0.435799		271.3	0.607754		345.994	1.1448		277.474	1.05976
	271.803	0.43628		271.803	0.606863		346.632	1.14407		277.809	1.06087
	272.304	0.437752		272.304	0.606817		347.271	1.15213		278.476	1.06871
	272.803	0.438866		272.803	0.606635		347.908	1.14968		278.808	1.07297
	273.301	0.440805		273.303	0.608114		348.547	1.15473		279.474	1.0799
	273.801	0.4427		273.801	0.609392		349.183	1.15716		279.807	1.07806
	274.303	0.444762		274.302	0.609645		349.822	1.156		280.474	1.07601
	274.805	0.446088		274.803	0.607807		350.46	1.16841		280.809	1.07621
	275.304	0.446678		275.304	0.609328		351.097	1.15732		281.474	1.08246
	275.8	0.448008		275.803	0.611883		351.736	1.17201		281.807	1.08662
	276.3	0.448925		276.305	0.615779		352.373	1.16681		282.474	1.09034
	276.801	0.450371		276.804	0.621654		353.012	1.17792		282.809	1.09065
	277.305	0.451459		277.303	0.626205		353.648	1.17553		283.475	1.09507
	277.803	0.452876		277.803	0.627126		354.288	1.17619		284.142	1.09945
	278.304	0.453634		278.303	0.624417		354.925	1.18405		284.475	1.09823
	278.802	0.454441		278.803	0.621262		355.564	1.17525		285.14	1.09893
	279.303	0.455455		279.303	0.61997		356.201	1.1942		285.474	1.10146
	279.804	0.45681		279.803	0.619558		356.838	1.18259		286.141	1.11027
	280.302	0.458926		280.302	0.621041		357.477	1.19424		286.475	1.11453
	280.803	0.460966		280.801	0.627276		358.115	1.19083		287.14	1.11629
	281.301	0.462621		281.301	0.631036		358.753	1.19668		287.475	1.11205
	281.802	0.463733		281.805	0.631671		359.39	1.20322		288.141	1.11266
	282.305	0.464127		282.301	0.632611		360.03	1.19934		288.474	1.11526
	282.803	0.464486		282.804	0.632819		360.666	1.20981		289.142	1.12455
	283.302	0.464435		283.303	0.634026		361.304	1.20486		289.474	1.12979
	283.803	0.465891		283.805	0.636501		361.942	1.21182		290.14	1.13072
	284.303	0.467573		284.305	0.634618		362.581	1.21474		290.474	1.12988
	284.802	0.469589		284.803	0.637207		363.219	1.21472		291.141	1.13427
	285.301	0.471245		285.301	0.637051		363.855	1.22258		291.807	1.13829
	285.804	0.473136		285.801	0.636255		364.494	1.21843		292.142	1.13714
	286.303	0.474659		286.305	0.636848		365.131	1.22632		292.809	1.14052
	286.805	0.475234		286.803	0.638708		365.771	1.22537		293.141	1.14363
	287.303	0.476041		287.304	0.644628		366.407	1.22788		293.809	1.15205
	287.802	0.477001		287.8	0.648184		367.046	1.23946		294.142	1.15503
	288.301	0.478878		288.301	0.650684		367.683	1.23241		294.807	1.15328
	288.803	0.479812		288.801	0.651672		368.321	1.24568		295.141	1.15115
	289.303	0.48157		289.303	0.649567		368.96	1.23507		295.81	1.15389
	289.805	0.482442		289.803	0.643444		369.596	1.24276		296.141	1.15754
	290.301	0.483587		290.304	0.643694		370.235	1.24469		296.807	1.16613
	290.8	0.484744		290.802	0.645532		370.872	1.24958		297.141	1.16704
	291.301	0.486326		291.303	0.647257		371.512	1.25723		297.808	1.16635
	291.803	0.488879		291.805	0.652584		372.148	1.24824		298.14	1.16704
	292.305	0.490488		292.303	0.657277		372.787	1.2648		298.809	1.16943
	292.803	0.492643		292.803	0.658639		373.425	1.25675		299.475	1.17609
	293.303	0.493502		293.301	0.658934		374.062	1.26698		299.807	1.17625
	293.802	0.493897		293.8	0.661057		374.701	1.26446		300.474	1.18035
	294.303	0.494168		294.303	0.66004		375.337	1.26925		300.809	1.18471
	294.804	0.494631		294.804	0.661159		375.976	1.27434		301.475	1.1921
	295.303	0.496253		295.303	0.664387		376.614	1.27334		301.807	1.19204
	295.801	0.497805		295.803	0.662739		377.253	1.2823		302.475	1.18963
	296.301	0.50015		296.301	0.663967		377.889	1.27527		302.808	1.18925
	296.803	0.502367		296.802	0.659987		378.529	1.28325		303.475	1.19617
	297.305	0.504373		297.303	0.662596		379.166	1.28708		303.808	1.20339
	297.804	0.505502		297.803	0.664174		379.803	1.28896		304.474	1.20903
	298.3	0.506023		298.303	0.668382		380.442	1.2952		304.807	1.21182
	298.8	0.50695		298.803	0.675247		381.079	1.29207		305.474	1.20882
	299.301	0.508263		299.304	0.678025		381.718	1.30015		305.808	1.2107
	299.805	0.509645		299.803	0.677067		382.354	1.29914		306.474	1.21666
	300.303	0.511228		300.303	0.674948		382.994	1.30404		307.141	1.21994
	300.804	0.51231		300.804	0.671719		383.63	1.30931		307.475	1.22152
	301.302	0.512934		301.302	0.670797		384.269	1.30263		308.141	1.22521
	301.801	0.51371		301.801	0.673228		384.906	1.31931		308.475	1.23069
	302.304	0.51506		302.303	0.675548		385.543	1.31316		309.142	1.23362
	302.802	0.516442		302.802	0.679857		386.184	1.3221		309.474	1.23403
	303.303	0.518471		303.301	0.684408		386.819	1.3213		310.141	1.23326
	303.801	0.519855		303.801	0.684622		387.459	1.32022		310.474	1.23667
	304.3	0.521337		304.303	0.684034		388.095	1.32894		311.141	1.24528
	304.805	0.521602		304.801	0.683635		388.735	1.32427		311.473	1.25149
	305.304	0.521967		305.305	0.686072		389.371	1.3379		312.141	1.25286
	305.802	0.52264		305.803	0.686886		390.009	1.32959		312.475	1.25242
	306.303	0.523569		306.305	0.688271		390.647	1.34339		313.14	1.25204
	306.803	0.525319		306.804	0.689131		391.285	1.34313		313.475	1.25521
	307.303	0.527318		307.303	0.688293		391.923	1.33948		314.143	1.26236
	307.803	0.530206		307.801	0.688626		392.56	1.34852		314.807	1.26848
	308.304	0.531534		308.301	0.689111		393.199	1.34329		315.14	1.26904
	308.802	0.533058		308.802	0.692747		393.836	1.35774		315.809	1.27334
	309.303	0.533774		309.303	0.69703		394.475	1.35027		316.141	1.27589
	309.803	0.534426		309.804	0.702269		395.112	1.35872		316.807	1.27769
	310.302	0.535348		310.302	0.704599		395.751	1.35964		317.141	1.27678
	310.803	0.536234		310.801	0.703609		396.388	1.35898		317.808	1.28135
	311.303	0.53797		311.301	0.700267		397.026	1.36693		318.141	1.28444
	311.803	0.539033		311.803	0.695162		397.665	1.3645		318.809	1.29362
	312.303	0.540694		312.303	0.696531		398.301	1.37045		319.142	1.29737
	312.801	0.542074		312.804	0.698539		398.94	1.36883		319.807	1.29507
	313.302	0.543035		313.302	0.706606		399.578	1.37277		320.142	1.2911
	313.801	0.544966		313.805	0.711792		400.217	1.37761		320.808	1.29541
	314.303	0.54681		314.304	0.711061		400.854	1.37216		321.141	1.2983
	314.805	0.548801		314.803	0.71595		401.492	1.38103		321.806	1.30693
	315.301	0.550618		315.303	0.713296		402.13	1.37707		322.474	1.30812
	315.804	0.551983		315.801	0.714834		402.767	1.3827		322.809	1.30846
	316.302	0.552621		316.3	0.717288		403.406	1.3848		323.475	1.31033
	316.805	0.553317		316.803	0.718519		404.043	1.38304		323.808	1.31469
	317.303	0.55382		317.304	0.719157		404.681	1.39188		324.474	1.31736
	317.803	0.554814		317.803	0.719304		405.318	1.38071		324.807	1.31663
	318.301	0.556778		318.303	0.716583		405.958	1.3973		325.474	1.32373
	318.803	0.559406		318.801	0.716196		406.595	1.38513		325.809	1.32903
	319.303	0.561691		319.303	0.719245		407.233	1.42418		326.474	1.33472
	319.806	0.563386		319.803	0.722203		407.871	1.4297		326.807	1.33411
	320.303	0.564066		320.304	0.729145		408.508	1.41842		327.475	1.33088
	320.8	0.564726		320.803	0.733461		409.147	1.4338		327.808	1.32944
	321.3	0.565391		321.303	0.73478		409.784	1.41972		328.474	1.33983
	321.803	0.566438		321.804	0.731935		410.424	1.4404		328.809	1.34438
	322.305	0.567474		322.303	0.729764		411.059	1.42798		329.474	1.3508
	322.803	0.569727		322.803	0.726319		411.699	1.44257		330.14	1.35059
	323.303	0.571417		323.303	0.726389		412.335	1.43158		330.474	1.35268
	323.802	0.57301		323.803	0.731152		412.975	1.43559		331.142	1.35613
	324.305	0.573894		324.301	0.734603		413.612	1.4477		331.475	1.35876
	324.804	0.57501		324.803	0.74018		414.25	1.437		332.14	1.36229
	325.302	0.576202		325.3	0.740845		414.889	1.45024		332.476	1.36026
	325.801	0.577418		325.801	0.744182		415.525	1.4442		333.141	1.36986
	326.299	0.579596		326.301	0.743194		416.164	1.45402		333.475	1.37253
	326.802	0.580835		326.805	0.74065		416.801	1.45217		334.142	1.37623
	327.305	0.582054		327.303	0.745861		417.44	1.45442		334.476	1.37441
	327.804	0.582289		327.803	0.745839		418.077	1.45584		335.141	1.37579
	328.302	0.583349		328.302	0.748216		418.716	1.45669		335.474	1.37587
	328.801	0.584421		328.803	0.7472		419.353	1.46952		336.14	1.3875
	329.303	0.586047		329.305	0.745913		419.991	1.46838		336.474	1.39012
	329.803	0.588883		329.805	0.746476		420.63	1.46235		337.141	1.39237
	330.303	0.591186		330.301	0.748381		421.266	1.47699		337.809	1.39183
	330.804	0.592864		330.801	0.755157		421.905	1.46983		338.141	1.39232
	331.302	0.593774		331.302	0.762632		422.542	1.48305		338.809	1.39765
	331.803	0.594079		331.803	0.766791		423.182	1.47898		339.142	1.39982
	332.304	0.593842		332.304	0.764061		423.818	1.48442		339.807	1.40343
	332.803	0.594459		332.8	0.764657		424.457	1.48817		340.141	1.39922
	333.303	0.59587		333.301	0.760642		425.094	1.48801		340.809	1.40286
	333.801	0.597742		333.801	0.758185		425.732	1.50355		341.14	1.40454
	334.303	0.600153		334.303	0.757862		426.37	1.48454		341.807	1.40189
	334.803	0.602235		334.803	0.762598		427.008	1.50492		342.142	1.40314
	335.301	0.603526		335.304	0.76649		427.647	1.49773		342.808	1.40376
	335.8	0.604374		335.802	0.770783		428.283	1.51279		343.14	1.40747
	336.301	0.605917		336.303	0.775031		428.923	1.51036		343.81	1.41762
	336.803	0.607327		336.804	0.776171		429.559	1.51081		344.143	1.42131
	337.305	0.608729		337.302	0.776396		430.198	1.51942		344.807	1.41952
	337.801	0.610449		337.801	0.776314		430.836	1.51121		345.474	1.41778
	338.303	0.611368		338.303	0.776792		431.473	1.53162		345.809	1.42178
	338.803	0.612315		338.799	0.781509		432.112	1.5255		346.474	1.42655
	339.303	0.61314		339.303	0.780269		432.749	1.53072		346.806	1.43164
	339.803	0.613739		339.804	0.780679		433.387	1.52858		347.475	1.43191
	340.305	0.61587		340.303	0.781933		434.024	1.5375		347.808	1.43208
	340.801	0.617494		340.805	0.780243		434.664	1.54105		348.474	1.4356
	341.301	0.620064		341.301	0.781206		435.301	1.53859		348.808	1.44039
	341.803	0.621642		341.802	0.786011		435.94	1.54524		349.475	1.44049
	342.303	0.62291		342.305	0.79278		436.577	1.54954		349.807	1.44119
	342.804	0.622677		342.804	0.795691		437.214	1.55012		350.474	1.44651
	343.3	0.623027		343.303	0.800795		437.853	1.56181		350.807	1.44562
	343.8	0.623699		343.805	0.795818		438.489	1.55243		351.474	1.45146
	344.303	0.624568		344.304	0.793393		439.129	1.56448		351.807	1.45143
	344.803	0.625874		344.803	0.789595		439.766	1.56609		352.475	1.44429
	345.303	0.627846		345.303	0.791086		440.405	1.57194		353.141	1.44776
	345.804	0.629127		345.803	0.79684		441.041	1.57224		353.475	1.4543
	346.302	0.630106		346.302	0.803126		441.681	1.57348		354.142	1.46335
	346.803	0.631251		346.803	0.804678		442.318	1.587		354.474	1.4662
	347.304	0.632021		347.303	0.807496		442.955	1.57595		355.141	1.46799
	347.802	0.632799		347.802	0.807669		443.594	1.59457		355.474	1.46603
	348.303	0.633783		348.301	0.80877		444.231	1.58354		356.141	1.47238
	348.801	0.635306		348.803	0.808825		444.87	1.59334		356.474	1.47369
	349.3	0.635762		349.303	0.810397		445.507	1.59889		357.141	1.47492
	349.803	0.636694		349.801	0.813645		446.146	1.59976		357.475	1.47621
	350.304	0.6377		350.304	0.815045		446.783	1.60681		358.14	1.48496
	350.803	0.638926		350.803	0.812479		447.422	1.59792		358.475	1.49009
	351.303	0.640618		351.305	0.813913		448.059	1.61656		359.142	1.49341
	351.801	0.64251		351.804	0.814255		448.697	1.60874		359.475	1.49267
	352.303	0.645189		352.305	0.815759		449.336	1.61665		360.14	1.49152
	352.803	0.646731		352.801	0.820253		449.971	1.62478		360.809	1.49864
	353.304	0.648018		353.303	0.828252		450.611	1.62415		361.142	1.50686
	353.803	0.648774		353.802	0.833854		451.248	1.63287		361.807	1.51184
	354.303	0.64893		354.303	0.834941		451.888	1.63156		362.14	1.51209
	354.804	0.649062		354.804	0.834166		452.525	1.64085		362.808	1.51089
	355.303	0.650292		355.302	0.830317		453.163	1.64094		363.141	1.51286
	355.803	0.652493		355.801	0.827535		453.801	1.6466		363.808	1.51858
	356.303	0.655108		356.301	0.827559		454.438	1.6547		364.142	1.52355
	356.802	0.657354		356.803	0.830677		455.077	1.64879		364.807	1.52773
	357.303	0.659118		357.303	0.834778		455.712	1.66053		365.141	1.53102
	357.801	0.660138		357.804	0.840025		456.351	1.65829		365.808	1.5407
	358.302	0.661572		358.302	0.844494		456.99	1.66825		366.141	1.54304
	358.801	0.662371		358.803	0.843722		457.629	1.6724		366.807	1.5457
	359.303	0.663718		359.305	0.845018		458.265	1.67261		367.141	1.54447
	359.805	0.665337		359.803	0.846119		458.904	1.68345		367.809	1.54622
	360.301	0.667078		360.301	0.847458		459.541	1.67164		368.475	1.55825
	360.804	0.668439		360.799	0.84905		460.178	1.69503		368.808	1.56549
	361.303	0.669532		361.302	0.852069		460.817	1.68594		369.474	1.56923
	361.805	0.670889		361.801	0.851479		461.454	1.69591		369.807	1.56753
	362.304	0.67225		362.304	0.848379		462.094	1.69764		370.475	1.56743
	362.802	0.674858		362.802	0.850928		462.729	1.6978		370.809	1.5703
	363.3	0.676797		363.301	0.851973		463.37	1.71164		371.473	1.57913
	363.803	0.679035		363.801	0.85657		464.006	1.69807		371.807	1.58042
	364.303	0.680642		364.303	0.861238		464.646	1.72061		372.476	1.58557
	364.805	0.681518		364.803	0.865695		465.282	1.70573		372.808	1.5863
	365.304	0.681634		365.304	0.868569		465.919	1.72414		373.475	1.59571
	365.8	0.682704		365.802	0.867989		466.56	1.72356		373.809	1.59565
	366.3	0.68443		366.303	0.864033		467.195	1.72373		374.474	1.59782
	366.801	0.686034		366.804	0.861407		467.834	1.73611		374.806	1.59835
	367.305	0.6893		367.303	0.861865		468.471	1.73129		375.474	1.60556
	367.805	0.691708		367.803	0.863676		469.11	1.74953		376.142	1.61838
	368.303	0.693638		368.301	0.870561		469.746	1.7379		376.475	1.62221
	368.8	0.69434		368.803	0.876612		470.385	1.75083		377.14	1.6195
	369.301	0.694378		369.303	0.880042		471.024	1.75093		377.475	1.61746
	369.804	0.695131		369.803	0.880838		471.661	1.75439		378.141	1.6208
	370.303	0.696207		370.302	0.880494		472.3	1.76849		378.474	1.62742
	370.801	0.697706		370.801	0.883445		472.936	1.75999		379.142	1.63533
	371.299	0.698871		371.301	0.883074		473.575	1.76769		379.475	1.63931
	371.8	0.700868		371.803	0.884218		474.212	1.77305		380.141	1.64181
	372.303	0.70217		372.303	0.887723		474.851	1.77937		380.474	1.64414
	372.804	0.703297		372.804	0.886792		475.488	1.78659		381.141	1.64834
	373.303	0.705036		373.303	0.884658		476.127	1.7797		381.474	1.65062
	373.803	0.706481		373.805	0.884735		476.765	1.79292		382.141	1.65054
	374.301	0.707897		374.304	0.886458		477.403	1.78884		382.475	1.65325
	374.803	0.709053		374.803	0.889572		478.041	1.80039		383.141	1.6654
	375.303	0.710394		375.301	0.897948		478.677	1.80744		383.808	1.67439
	375.804	0.711205		375.801	0.902463		479.317	1.79993		384.142	1.67613
	376.302	0.711242		376.302	0.909149		479.953	1.81804		384.808	1.67467
	376.803	0.711213		376.803	0.9077		480.593	1.80879		385.141	1.67389
	377.304	0.71267		377.304	0.905263		481.229	1.82729		385.809	1.68418
	377.803	0.714726		377.802	0.901125		481.868	1.81612		386.141	1.68921
	378.303	0.716895		378.301	0.899005		482.506	1.83396		386.807	1.69548
	378.801	0.719285		378.801	0.902793		483.143	1.83589		387.141	1.69977
	379.302	0.720679		379.303	0.902576		483.782	1.83453		387.808	1.70031
	379.803	0.722048		379.805	0.911101		484.419	1.84998		388.141	1.70193
	380.301	0.721831		380.304	0.914636		485.057	1.83871		388.809	1.70603
	380.802	0.722361		380.802	0.916846		485.694	1.85527		389.142	1.70937
	381.301	0.723036		381.305	0.916361		486.334	1.84848		389.807	1.71496
	381.803	0.724662		381.804	0.917101		486.97	1.86512		390.14	1.71897
	382.305	0.727205		382.303	0.918905		487.609	1.86485		390.809	1.7297
	382.803	0.728609		382.803	0.920117		488.247	1.8667		391.475	1.73241
	383.304	0.730824		383.301	0.922346		488.884	1.87607		391.807	1.73117
	383.802	0.73215		383.8	0.924293		489.523	1.87163		392.475	1.72961
	384.303	0.732887		384.302	0.92505		490.16	1.88675		392.808	1.73039
	384.804	0.735013		384.805	0.92125		490.799	1.88423		393.475	1.74288
	385.304	0.736719		385.302	0.922258		491.435	1.89021		393.808	1.75077
	385.802	0.738391		385.803	0.926559		492.075	1.89877		394.475	1.75459
	386.301	0.73932		386.301	0.931128		492.712	1.8993		394.807	1.75334
	386.804	0.740642		386.802	0.937115		493.35	1.91258		395.475	1.75614
	387.304	0.740204		387.303	0.942969		493.988	1.90359		395.808	1.75792
	387.804	0.741978		387.804	0.943522		494.625	1.9109		396.474	1.76504
	388.301	0.74297		388.304	0.93937		495.264	1.92251		396.806	1.76567
	388.8	0.744848		388.803	0.938633		495.901	1.91793		397.475	1.77213
	389.303	0.748219		389.303	0.935295		496.54	1.93106		397.809	1.77717
	389.804	0.750214		389.804	0.934778		497.176	1.91787		398.475	1.78508
	390.303	0.752028		390.303	0.93954		497.816	1.9435		399.141	1.78605
	390.804	0.753666		390.801	0.946419		498.453	1.93469		399.474	1.78519
	391.302	0.753536		391.302	0.951001		499.091	1.94824		400.141	1.79083
	391.802	0.753886		391.803	0.953802		499.729	1.94437		400.474	1.79427
	392.305	0.754466		392.303	0.956634		500.368	1.94402		401.14	1.80812
	392.802	0.755903		392.802	0.957312		501.006	1.96297		401.474	1.81058
	393.303	0.757132		393.302	0.958344		501.642	1.94909		402.141	1.80999
	393.801	0.75914		393.801	0.962325		502.281	1.96672		402.475	1.80653
	394.302	0.760902		394.305	0.960901		502.918	1.95627		403.141	1.81464
	394.804	0.762945		394.802	0.965215		503.557	1.97416		403.474	1.81937
	395.304	0.76385		395.304	0.961063		503.469	1.98296		404.143	1.83098
	395.804	0.76504		395.804	0.961076		504.047	1.99522		404.474	1.83374
	396.303	0.766143		396.304	0.959214		504.629	1.9819		405.14	1.83446
	396.803	0.767866		396.805	0.963171		505.208	1.99697		405.474	1.83827
	397.304	0.769304		397.304	0.966887		505.789	1.99074		406.142	1.84271
	397.802	0.770553		397.802	0.976863		506.368	1.99586		406.807	1.84367
	398.303	0.771549		398.301	0.982249		506.947	1.99863		407.14	1.8463
	398.804	0.772078		398.804	0.981635		507.529	1.99463		407.808	1.85311
	399.303	0.773375		399.304	0.980069		508.107	2.00299		408.141	1.86044
	399.803	0.77488		399.804	0.978688		508.688	1.99708		408.808	1.86743
	400.302	0.777439		400.301	0.975987		509.267	2.00333		409.142	1.8682
	400.803	0.780515		400.802	0.976834		509.847	2.00525		409.808	1.86694
	401.304	0.782483		401.303	0.982372		510.427	1.99959		410.141	1.86932
	401.804	0.784042		401.804	0.987646		511.008	2.01647		410.808	1.88071
	402.303	0.784603		402.303	0.988901		511.587	2.00656		411.141	1.88672
	402.801	0.785454		402.804	0.993194		512.167	2.01809		411.806	1.89292
	403.301	0.785609		403.302	0.994347		512.748	2.01079		412.141	1.89604
	403.802	0.78679		403.803	0.993954		513.326	2.0223		412.808	1.89355
	404.303	0.788593		404.305	0.992616		513.907	2.0227		413.141	1.89723
	404.806	0.791186		404.805	0.997918		514.486	2.02646		413.809	1.90377
	405.303	0.793852		405.302	0.998551		515.068	2.04298		414.474	1.91134
	405.803	0.795763		405.801	0.99972		515.646	2.02155		414.807	1.91448
	406.302	0.797262		406.301	1.00083		516.227	2.04745		415.474	1.92332
	406.803	0.797974		406.804	0.997832		516.807	2.0371		415.809	1.92875
	407.304	0.798728		407.304	0.999639		517.386	2.04946		416.474	1.93151
	407.804	0.799582		407.802	1.00143		517.967	2.04437		416.807	1.93291
	408.303	0.801136		408.302	1.00907		518.545	2.05373		417.475	1.9323
	408.801	0.802944		408.801	1.0134		519.127	2.05651		417.808	1.93385
	409.304	0.803688		409.302	1.01896		519.705	2.05366		418.475	1.94919
	409.804	0.804928		409.803	1.01878		520.286	2.06834		418.81	1.95557
	410.304	0.805504		410.303	1.0157		520.865	2.05671		419.474	1.95999
	410.801	0.806704		410.804	1.01155		521.447	2.06537		419.807	1.95859
	411.3	0.807928		411.304	1.01075		522.026	2.06615		420.474	1.95998
	411.801	0.809792		411.804	1.01386		522.605	2.07135		420.808	1.96159
	412.305	0.812056		412.304	1.02404		523.186	2.07753		421.474	1.97263
	412.803	0.812672		412.803	1.02584		523.765	2.07233		422.142	1.97742
	413.304	0.813416		413.301	1.0313		524.345	2.07915		422.475	1.98036
	413.802	0.812616		413.802	1.03332		524.924	2.08353		423.142	1.98841
	414.303	0.81304		414.303	1.03345		525.505	2.08967		423.474	1.99202
	414.804	0.813392		414.803	1.03247		526.084	2.09372		424.143	1.99318
	415.302	0.814408		415.302	1.03389		526.666	2.08174		424.475	1.99626
	415.803	0.816416		415.802	1.03803		527.245	2.10449		425.141	1.99834
	416.301	0.8182		416.301	1.04103		527.825	2.0963		425.474	2.00369
	416.801	0.819744		416.804	1.03857		528.405	2.10852		426.141	2.01783
	417.304	0.820376		417.303	1.03909		528.984	2.10453		426.474	2.02196
	417.804	0.821056		417.804	1.03982		529.565	2.10849		427.141	2.02297
	418.304	0.820416		418.304	1.03901		530.144	2.12371		427.474	2.0212
	418.803	0.82096		418.804	1.04327		530.725	2.10548		428.141	2.02222
	419.301	0.8216		419.304	1.0501		531.304	2.13316		428.475	2.02992
	419.804	0.823056		419.804	1.05552		531.884	2.11078		429.142	2.0396
	420.303	0.823752		420.302	1.05993		532.464	2.13467		429.807	2.04802
	420.804	0.825488		420.804	1.05818		533.044	2.12567		430.141	2.04601
	421.302	0.825584		421.304	1.05634		533.625	2.13575		430.809	2.05481
	421.803	0.826544		421.803	1.0502		534.203	2.13849		431.14	2.05865
	422.303	0.82776		422.304	1.04929		534.784	2.1366		431.807	2.05888
	422.804	0.829496		422.802	1.05406		535.363	2.15278		432.141	2.06265
	423.303	0.831072		423.302	1.06083		535.944	2.14446		432.808	2.06715
	423.803	0.832248		423.801	1.06665		536.523	2.15769		433.14	2.07453
	424.304	0.832952		424.302	1.07114		537.104	2.15447		433.809	2.08257
	424.803	0.833088		424.804	1.07188		537.683	2.15511		434.142	2.08643
	425.301	0.833168		425.304	1.07121		538.263	2.16162		434.807	2.08977
	425.801	0.834128		425.802	1.07137		538.844	2.16884		435.14	2.0872
	426.303	0.835424		426.303	1.07169		539.422	2.17169		435.808	2.09416
	426.803	0.837624		426.804	1.07293		540.003	2.17152		436.142	2.09985
	427.305	0.839568		427.304	1.07671		540.582	2.1736		436.807	2.11479
	427.803	0.841408		427.803	1.07796		541.164	2.18327		437.475	2.12057
	428.304	0.842168		428.301	1.07524		541.742	2.17696		437.808	2.12206
	428.802	0.842544		428.801	1.07625		542.323	2.20051		438.475	2.1236
	429.303	0.843288		429.302	1.0789		542.902	2.18501		438.807	2.12756
	429.804	0.842808		429.804	1.08303		543.482	2.19715		439.475	2.1352
	430.304	0.843728		430.302	1.09114		544.063	2.19634		439.808	2.13511
	430.802	0.844816		430.803	1.0981		544.641	2.20162		440.474	2.14409
	431.303	0.845472		431.301	1.10088		545.223	2.20058		440.807	2.14758
	431.804	0.846944		431.804	1.09527		545.801	2.20023		441.474	2.15389
	432.304	0.848224		432.303	1.09234		546.382	2.22841		441.807	2.16307
	432.804	0.849768		432.804	1.08912		546.961	2.20444		442.474	2.16244
	433.301	0.85064		433.304	1.08884		547.542	2.2284		442.808	2.16265
	433.8	0.852104		433.803	1.09418		548.122	2.21603		443.475	2.17316
	434.301	0.853392		434.304	1.09987		548.701	2.23198		443.809	2.18175
	434.805	0.855232		434.802	1.10582		549.282	2.23103		444.474	2.19101
	435.303	0.856224		435.303	1.10995		549.861	2.2342		445.141	2.19451
	435.804	0.85644		435.803	1.11142		550.442	2.2452		445.475	2.19665
	436.302	0.85668		436.304	1.11033		551.02	2.23648		446.14	2.19577
	436.804	0.856648		436.803	1.11308		551.602	2.26363		446.474	2.2023
	437.304	0.857592		437.303	1.11298		552.18	2.2465		447.142	2.20865
	437.802	0.859352		437.802	1.11444		552.762	2.2566		447.475	2.21386
	438.302	0.861656		438.302	1.11841		553.341	2.25793		448.14	2.21945
	438.801	0.864104		438.803	1.11704		553.92	2.26459		448.475	2.22495
	439.302	0.86536		439.304	1.11333		554.502	2.27096		449.143	2.2306
	439.804	0.865536		439.802	1.11724		555.08	2.27347		449.475	2.23603
	440.303	0.865328		440.303	1.12138		555.661	2.28391		450.14	2.2326
	440.801	0.864896		440.802	1.12361		556.239	2.28653		450.474	2.23711
	441.303	0.86504		441.303	1.13005		556.821	2.28596		451.142	2.24529
	441.803	0.865776		441.804	1.13605		557.4	2.30145		451.475	2.25583
	442.304	0.867192		442.305	1.1367		557.98	2.29073		452.141	2.26904
	442.803	0.869944		442.802	1.1344		558.56	2.30791		452.808	2.27052
	443.303	0.870512		443.301	1.13205		559.14	2.30262		453.141	2.2679
	443.802	0.871272		443.802	1.12984		559.72	2.31376		453.808	2.27054
	444.304	0.872728		444.303	1.1273		560.298	2.30972		454.142	2.27849
	444.804	0.873064		444.804	1.13386		560.881	2.31111		454.808	2.28758
	445.304	0.874144		445.301	1.1424		561.459	2.32503		455.14	2.29012
	445.803	0.87472		445.802	1.1475		562.041	2.31067		455.807	2.29719
	446.301	0.875576		446.301	1.15259		562.618	2.33656		456.141	2.30128
	446.804	0.876328		446.804	1.15194		563.2	2.31976		456.807	2.31064
	447.303	0.875776		447.303	1.15203		563.779	2.33593		457.141	2.3139
	447.801	0.875848		447.804	1.14942		564.359	2.33152		457.809	2.31301
	448.301	0.87632		448.302	1.15094		564.94	2.33972		458.141	2.31363
	448.802	0.878184		448.803	1.15379		565.519	2.34224		458.809	2.31908
	449.303	0.87932		449.304	1.15396		566.099	2.33636		459.142	2.32551
	449.805	0.882368		449.804	1.15666		566.678	2.35532		459.807	2.33988
	450.302	0.883576		450.303	1.15888		567.26	2.34603		460.474	2.34307
	450.803	0.883216		450.801	1.15932		567.838	2.35907		460.809	2.34298
	451.302	0.882224		451.301	1.16043		568.419	2.35753		461.474	2.34102
	451.803	0.881616		451.803	1.16581		568.999	2.35631		461.807	2.34853
	452.304	0.882112		452.304	1.17194		569.578	2.36118		462.475	2.35831
	452.804	0.88192		452.804	1.17912		570.159	2.36198		462.808	2.3675
	453.302	0.883384		453.303	1.17962		570.738	2.37686		463.475	2.36912
	453.803	0.885344		453.801	1.17529		571.318	2.3718		463.809	2.37128
	454.304	0.886928		454.304	1.17257		571.897	2.3731		464.475	2.37917
	454.804	0.887264		454.804	1.16966		572.479	2.38722		464.807	2.3828
	455.303	0.88776		455.303	1.1688		573.058	2.38121		465.474	2.38259
	455.801	0.8882		455.804	1.17483		573.639	2.39549		465.808	2.38457
	456.3	0.888952		456.303	1.18348		574.218	2.38467		466.474	2.38965
	456.803	0.889272		456.804	1.18802		574.797	2.39948		466.807	2.39396
	457.304	0.890224		457.305	1.19298		575.378	2.39927		467.475	2.41126
	457.803	0.89188		457.803	1.19423		575.957	2.4055		468.141	2.41504
	458.304	0.892376		458.301	1.19107		576.537	2.40976		468.474	2.41377
	458.802	0.892872		458.802	1.18878		577.117	2.40062		469.142	2.41386
	459.304	0.89328		459.303	1.18805		577.698	2.42851		469.474	2.418
	459.804	0.894672		459.803	1.1933		578.276	2.40995		470.141	2.4324
	460.302	0.896456		460.302	1.19295		578.857	2.43078		470.474	2.43642
	460.803	0.895952		460.802	1.19918		579.437	2.4277		471.14	2.44497
	461.301	0.895856		461.301	1.20111		580.016	2.43593		471.474	2.4448
	461.801	0.891944		461.805	1.20072		580.597	2.43548		472.142	2.45191
	462.303	0.887848		462.303	1.20167		581.176	2.43312		472.474	2.45707
	462.733	0.886712		462.804	1.20235		581.757	2.44902		473.141	2.46308
	463.233	0.880888		463.302	1.21156		582.335	2.43525		473.475	2.46579
	463.734	0.871464		463.804	1.21432		582.918	2.45846		474.142	2.47215
	464.232	0.8634		464.304	1.21624		583.496	2.45128		474.474	2.47857
	464.733	0.854528		464.805	1.21298		584.077	2.45425		475.142	2.49106
	465.222	0.844472		465.302	1.21136		584.656	2.4594		475.809	2.49684
	465.725	0.832		465.801	1.21082		585.236	2.45551		476.14	2.49559
	466.19	0.816856		466.304	1.21058		585.817	2.46896		476.807	2.49209
	466.563	0.799876		466.803	1.21617		586.394	2.4608		477.141	2.49934
	466.838	0.7826		467.304	1.22614		586.977	2.4765		477.808	2.51224
	467.051	0.764936		467.802	1.23186		587.555	2.4761		478.14	2.51759
	467.26	0.747466		468.302	1.23797		588.137	2.46798		478.809	2.5246
	467.484	0.730231		468.801	1.23949		588.715	2.48206		479.143	2.5267
	467.711	0.71314		469.304	1.23412		589.296	2.4772		479.807	2.53139
	467.976	0.695821		469.803	1.22922		589.876	2.48842		480.14	2.53409
	468.273	0.67865		470.304	1.23223		590.455	2.48319		480.808	2.54101
	468.529	0.661381		470.802	1.23312		591.036	2.49324		481.142	2.54096
	468.775	0.643981		471.303	1.23557		591.614	2.49559		481.807	2.54761
	469.021	0.62671		471.804	1.23889		592.195	2.49027		482.14	2.55207
	469.347	0.609466		472.304	1.24412		592.774	2.51224		482.809	2.56515
	469.676	0.592358		472.803	1.24451		593.355	2.49241		483.475	2.57273
	470.052	0.575293		473.301	1.24637		593.934	2.51791		483.808	2.57279
	470.487	0.55819		473.801	1.25107		594.515	2.51729		484.476	2.5718
	470.99	0.544786		474.303	1.25505		595.095	2.5186		484.807	2.57382
	471.479	0.529887		474.804	1.25922		595.675	2.52453		485.474	2.58818
	471.976	0.517178		475.302	1.25983		596.255	2.52461		485.808	2.59412
	472.478	0.503336		475.803	1.25955		596.834	2.54551		486.474	2.60138
	472.976	0.491654		476.303	1.25584		597.415	2.52458		486.807	2.60181
	473.454	0.480015		476.802	1.25249		597.993	2.55245		487.474	2.60319
	473.953	0.473247		477.302	1.25475		598.575	2.53974		487.808	2.60679
	474.453	0.461578		477.803	1.25958		599.153	2.55328		488.475	2.61391
	474.954	0.449828		478.302	1.26784		599.734	2.55268		488.808	2.61672
	475.312	0.431926		478.804	1.2743		600.314	2.55106		489.474	2.62183
	475.712	0.421582		479.304	1.27986		600.894	2.561		489.807	2.62625
	476.128	0.406778		479.804	1.2784		601.475	2.55469		490.474	2.6374
	476.434	0.3962		480.303	1.27635		602.053	2.57445		491.141	2.64722
	476.484	0.377489		480.801	1.27306		602.634	2.56273		491.473	2.64827
	476.538	0.3595		481.304	1.27189		603.212	2.57107		492.141	2.64426
	476.766	0.340325		481.803	1.27303		603.792	2.5761		492.474	2.64543
	476.788	0.321335		482.303	1.27902		604.373	2.57076		493.14	2.65608
	476.808	0.301197		482.802	1.28548		604.954	2.5882		493.475	2.66217
	476.831	0.281664		483.302	1.28487		605.533	2.57723		494.142	2.67423
	476.883	0.263591		483.801	1.28815		606.113	2.59392		494.474	2.67403
	477.384	0.25616		484.304	1.29023		606.693	2.59025		495.14	2.67626
	477.885	0.24649		484.802	1.29111		607.272	2.60449		495.475	2.67935
	478.381	0.239742		485.303	1.2959		607.853	2.61252		496.141	2.68628
	478.882	0.235034		485.802	1.29852		608.432	2.60101		496.474	2.69029
	479.38	0.223707		486.304	1.30294		609.013	2.62144		497.141	2.6977
	479.883	0.216731		486.804	1.30017		609.592	2.61082		497.475	2.70164
	480.384	0.209874		487.304	1.29712		610.172	2.62638		498.141	2.71069
	480.884	0.206336		487.802	1.29406		610.752	2.63029		498.808	2.71841
	481.381	0.203158		488.303	1.29737		611.332	2.63044		499.142	2.72136
	481.884	0.201094		488.804	1.30042		611.913	2.6427		499.807	2.72226
	482.385	0.200351		489.303	1.30777		612.492	2.63416		500.141	2.72266
	482.885	0.199324		489.804	1.31929		613.072	2.65879		500.809	2.73349
	483.382	0.197876		490.302	1.32253		613.65	2.63567		501.141	2.74169
	483.88	0.19615		490.802	1.32473		614.233	2.65575		501.807	2.75393
	484.38	0.195275		491.301	1.32279		614.811	2.65609		502.141	2.75924
	484.882	0.194312		491.804	1.31841		615.392	2.6575		502.808	2.75564
	485.384	0.19228		492.303	1.31166		615.972	2.66792		503.141	2.76143
	485.883	0.188925		492.804	1.31654		616.551	2.66174		503.808	2.76627
	486.384	0.186963		493.302	1.32041		617.132	2.6717		504.142	2.77232
	486.88	0.185531		493.803	1.32413		617.711	2.65996		504.807	2.78343
	487.383	0.183414		494.305	1.32785		618.291	2.67663		505.141	2.78726
	487.884	0.179887		494.804	1.33081		618.87	2.67956		505.809	2.79379
				495.303	1.33548		619.452	2.67256		506.474	2.80113
				495.801	1.3337		620.03	2.67584		506.807	2.80555
				496.301	1.33572		620.611	2.67591		507.475	2.80728
				496.802	1.33268		621.191	2.68471		507.808	2.81182
				497.304	1.34449		621.771	2.68264		508.474	2.82018
				497.804	1.34694		622.351	2.68644		508.809	2.82595
				498.303	1.3429		622.93	2.69707		509.474	2.8387
				498.801	1.34161		623.511	2.69331		509.807	2.84293
				499.302	1.33962		624.09	2.71594		510.474	2.8397
				499.803	1.34529		624.671	2.69543		510.808	2.84108
				500.304	1.3458		625.249	2.70957		511.475	2.84801
				500.804	1.35743		625.831	2.71304		511.807	2.85553
				501.303	1.36436		626.41	2.71664		512.475	2.86858
				501.804	1.36122		626.989	2.72085		512.808	2.87249
				502.304	1.36499		627.57	2.70916		513.474	2.87456
				502.803	1.35997		628.149	2.73056		514.142	2.88005
				503.303	1.35654		628.73	2.70918		514.475	2.88335
				503.802	1.35786		629.309	2.73478		515.141	2.8894
				504.302	1.35977		629.89	2.72441		515.473	2.89074
				504.803	1.36724		630.469	2.72991		516.141	2.89823
				505.302	1.37318		631.05	2.74272		516.474	2.90418
				505.802	1.37792		631.63	2.73274		517.139	2.91972
				506.301	1.38069		632.208	2.74743		517.474	2.92226
				506.804	1.37937		632.789	2.7354		518.141	2.92311
				507.303	1.3764		633.368	2.75467		518.475	2.92205
				507.804	1.3822		633.949	2.74055		519.142	2.92963
				508.304	1.38406		634.528	2.75323		519.474	2.93515
				508.804	1.38778		635.109	2.75724		520.141	2.95046
				509.304	1.38739		635.688	2.75703		520.474	2.95414
				509.804	1.38492		636.269	2.76894		521.14	2.95771
				510.302	1.3842		636.848	2.77543		521.807	2.95829
				510.801	1.38505		637.428	2.78203		522.142	2.96527
				511.304	1.3881		638.009	2.79445		522.808	2.97014
				511.804	1.39988		638.587	2.7927		523.139	2.9717
				512.304	1.40659		639.168	2.81675		523.81	2.97884
				512.802	1.41073		639.747	2.81219		524.143	2.98601
				513.302	1.41327		640.328	2.82933		524.807	2.99741
				513.801	1.41233		640.907	2.82588		525.14	3.00213
				514.305	1.40166		641.488	2.82806		525.809	3.00283
				514.803	1.40184		642.068	2.84631		526.142	3.00032
				515.304	1.40445		642.647	2.83785		526.807	3.0056
				515.802	1.41129		643.228	2.85329		527.141	3.01009
				516.304	1.41275		643.807	2.8298		527.808	3.0275
				516.805	1.41934		644.387	2.85835		528.141	3.03642
				517.303	1.42388		644.966	2.84453		528.808	3.0416
				517.802	1.42238		645.547	2.8498		529.475	3.0387
				518.3	1.42311		646.126	2.85299		529.807	3.04371
				518.801	1.42454		646.707	2.8524		530.474	3.04923
				519.303	1.42732		647.287	2.86833		530.808	3.05199
				519.804	1.4274		647.867	2.8577		531.474	3.05689
				520.302	1.43125		648.447	2.87698		531.807	3.06627
				520.802	1.43294		649.026	2.8691		532.474	3.07307
				521.3	1.43263		649.606	2.87868		532.809	3.07697
				521.803	1.42944		650.185	2.89368		533.475	3.08307
				522.303	1.43		650.767	2.88685		533.808	3.08101
				522.803	1.4388		651.346	2.90257		534.474	3.08393
				523.303	1.44342		651.926	2.90477		534.807	3.09182
				523.803	1.45213		652.506	2.91777		535.474	3.10854
				524.304	1.45412		653.085	2.92276		535.809	3.1178
				524.803	1.45518		653.666	2.92341		536.474	3.1183
				525.303	1.44993		654.244	2.94023		537.141	3.11764
				525.801	1.44405		654.827	2.93444		537.475	3.11816
				526.302	1.44509		655.404	2.96156		538.14	3.13213
				526.803	1.44378		655.986	2.95204		538.475	3.13824
				527.303	1.45001		656.565	2.96301		539.142	3.14732
				527.802	1.45852		657.146	2.97508		539.475	3.15173
				528.302	1.46437		657.725	2.97211		540.14	3.16015
				528.801	1.46981		658.305	2.99374		540.474	3.16696
				529.303	1.46939		658.886	2.98045		541.142	3.17077
				529.803	1.47096		659.464	3.00919		541.474	3.17303
				530.304	1.47386		660.045	3.00101		542.14	3.17647
				530.803	1.47062		660.624	3.02052		542.474	3.18479
				531.304	1.4735		661.205	3.02312		543.141	3.19979
				531.804	1.47628		661.784	3.02765		543.474	3.20813
				532.305	1.47792		662.365	3.04532		544.142	3.21223
				532.802	1.47697		662.944	3.04144		544.807	3.20947
				533.301	1.47663		663.524	3.05964		545.141	3.21625
				533.802	1.47672		664.105	3.05122		545.808	3.22652
				534.303	1.48167		664.683	3.06564		546.14	3.23492
				534.804	1.49018		665.265	3.07004		546.808	3.2354
				535.302	1.49884		665.843	3.07575		547.142	3.23862
				535.802	1.50172		666.424	3.09399		547.808	3.2428
				536.301	1.50056		667.003	3.08809		548.141	3.24265
				536.803	1.49618		667.584	3.09872		548.809	3.25274
				537.303	1.49467		668.164	3.1053		549.142	3.24877
				537.804	1.49002		668.744	3.11352		549.807	3.25178
				538.302	1.49224		669.324	3.1298		550.141	3.25755
				538.804	1.49903		669.902	3.11572		550.81	3.27156
				539.304	1.50454		670.483	3.13798		551.141	3.27905
				539.803	1.51007		671.062	3.13626		551.807	3.28202
				540.302	1.51642		671.644	3.14842		552.475	3.2803
				540.801	1.51475		672.223	3.15063		552.808	3.27448
				541.301	1.51294		672.803	3.15		553.475	3.28847
				541.803	1.51353		673.383	3.17275		553.809	3.29165
				542.304	1.51711		673.962	3.1592		554.474	3.30053
				542.803	1.51544		674.543	3.1904		554.807	3.2999
				543.303	1.51978		675.122	3.17464		555.474	3.30031
				543.803	1.5198		675.703	3.19256		555.809	3.30245
				544.301	1.51866		676.281	3.20295		556.475	3.30809
				544.802	1.52066		676.862	3.20113		556.807	3.30723
				545.304	1.5187		677.442	3.22175		557.475	3.30916
				545.803	1.52783		678.022	3.20911		557.808	3.3143
				546.304	1.53427		678.602	3.23372		558.474	3.32491
				546.804	1.54042		679.181	3.21935		558.808	3.33155
				547.303	1.54625		679.762	3.23972		559.475	3.3313
				547.803	1.54745		680.341	3.24075		560.141	3.32488
				548.304	1.54105		680.922	3.24164		560.474	3.32525
				548.802	1.53455		681.5	3.26168		561.141	3.33748
				549.303	1.53146		682.082	3.25499		561.474	3.34598
				549.803	1.53239		682.661	3.26722		562.141	3.35073
				550.302	1.5417		683.241	3.26175		562.474	3.35326
				550.802	1.54643		683.822	3.27255		563.141	3.34736
				551.3	1.55267		684.4	3.27869		563.475	3.34948
				551.805	1.55927		684.982	3.27141		564.142	3.35607
				552.303	1.5578		685.56	3.28831		564.474	3.35883
				552.803	1.56004		686.141	3.28099		565.14	3.3661
				553.303	1.56088		686.719	3.29988		565.474	3.37029
				553.803	1.565		687.301	3.30148		566.14	3.38112
				554.304	1.56434		687.88	3.29791		566.474	3.38706
				554.803	1.5681		688.461	3.31533		567.141	3.39054
				555.302	1.57013		689.041	3.30611		567.808	3.39278
				555.801	1.56868		689.62	3.33616		568.14	3.39348
				556.302	1.56517		690.201	3.3183		568.809	3.41309
				556.803	1.5658		690.78	3.33531		569.142	3.41947
				557.304	1.57455		691.36	3.33459		569.807	3.42086
				557.801	1.57829		691.939	3.33552		570.14	3.4147
				558.302	1.58626		692.52	3.35595		570.808	3.41128
				558.801	1.59146		693.099	3.34283		571.141	3.4138
				559.303	1.59236		693.68	3.36882		571.807	3.41294
				559.804	1.58989		694.26	3.35802		572.142	3.4016
				560.304	1.58263		694.839	3.37808		572.808	3.38598
				560.802	1.58255		695.42	3.38777		573.141	3.38602
				561.304	1.57966		695.998	3.37751		573.809	3.37387
				561.805	1.58651		696.579	3.40873		574.142	3.36559
				562.303	1.59186		697.159	3.40011		574.807	3.29239
				562.802	1.60359		697.739	3.4232		575.461	3.16163
				563.301	1.60497		698.318	3.4208		575.688	3.08323
				563.801	1.60536		698.899	3.42945		576.327	2.98724
				564.303	1.60722		699.479	3.43681		576.661	2.94329
				564.803	1.60618		700.058	3.43975		577.251	2.81259
				565.303	1.6091		700.639	3.46267		577.51	2.73388
				565.803	1.60852		701.218	3.45565		578.127	2.5971
				566.301	1.61281		701.799	3.47038		578.432	2.52668
				566.803	1.61074		702.378	3.48101		578.914	2.37957
				567.303	1.60902		702.958	3.4808		579.194	2.31639
				567.804	1.60858		703.538	3.48937		579.63	2.15626
				568.302	1.60839		704.118	3.48712		579.752	2.0751
				568.803	1.61555		704.698	3.50967		580.021	1.91463
				569.304	1.61772		705.277	3.49803		580.106	1.83335
				569.803	1.62685		705.858	3.51195		580.318	1.67092
				570.303	1.63677		706.437	3.51111		580.45	1.48692
				570.804	1.63973		707.018	3.50623		580.456	1.35325
				571.303	1.6376		707.596	3.52825		580.464	1.15615
				571.802	1.6306		708.178	3.51901		580.471	1.0024
				572.303	1.62148		708.757	3.54376		580.477	0.834832
				572.802	1.62725		709.338	3.52997		580.484	0.691605
				573.303	1.63016		709.917	3.53874		580.497	0.440014
				573.801	1.63844		710.497	3.54066		580.504	0.347755
				574.303	1.64213		711.077	3.55652
				574.803	1.64408		711.656	3.57485
				575.304	1.65303		712.237	3.55501
				575.802	1.65006		712.816	3.58151
				576.304	1.65328		713.397	3.58502
				576.804	1.65573		713.976	3.59416
				577.303	1.65313		714.557	3.59458
				577.802	1.66066		715.136	3.59555
				578.301	1.66225		715.716	3.61319
				578.803	1.66349		716.297	3.60556
				579.303	1.65673		716.874	3.62028
				579.804	1.66416		717.456	3.62231
				580.302	1.66474		718.035	3.62591
				580.802	1.66694		718.617	3.63859
				581.301	1.67683		719.195	3.63509
				581.803	1.685		719.776	3.66071
				582.303	1.69112		720.355	3.6519
				582.804	1.68883		720.935	3.66271
				583.302	1.68159		721.516	3.6781
				583.804	1.68086		722.094	3.67042
				584.304	1.67759		722.676	3.69863
				584.803	1.68041		723.254	3.67205
				585.303	1.68761		723.835	3.70697
				585.801	1.69374		724.415	3.70075
				586.301	1.70175		724.995	3.71925
				586.803	1.70385		725.575	3.71708
				587.304	1.70632		726.154	3.70959
				587.805	1.70489		726.735	3.74256
				588.303	1.70695		727.313	3.73261
				588.801	1.70466		727.895	3.75947
				589.303	1.70842		728.474	3.75067
				589.803	1.71153		729.055	3.76548
				590.304	1.71354		729.634	3.7721
				590.803	1.71084		730.215	3.7739
				591.304	1.71339		730.794	3.78976
				591.804	1.71488		731.373	3.78112
				592.303	1.71831		731.954	3.80112
				592.803	1.72383		732.533	3.79272
				593.301	1.73384		733.114	3.8067
				593.803	1.74141		733.693	3.82335
				594.303	1.74136		734.274	3.81943
				594.803	1.73729		734.853	3.84539
				595.302	1.73563		735.433	3.84553
				595.802	1.72643		736.014	3.85371
				596.301	1.73161		736.593	3.86121
				596.803	1.73636		737.174	3.86154
				597.303	1.75009		737.752	3.89151
				597.803	1.75655		738.333	3.87469
				598.302	1.76173		738.911	3.90081
				598.803	1.75705		739.493	3.89501
				599.305	1.75497		740.072	3.91162
				599.803	1.75291		740.653	3.92065
				600.302	1.75183		741.233	3.91528
				600.803	1.75708		741.812	3.93963
				601.302	1.76124		742.393	3.90604
				601.803	1.76553		742.972	3.94743
				602.304	1.76671		743.552	3.94232
				602.802	1.76946		744.131	3.95499
				603.302	1.77369		744.713	3.95563
				603.801	1.77401		745.291	3.9532
				604.303	1.7798		745.872	3.96545
				604.804	1.78649		746.451	3.96846
				605.304	1.79768		747.031	3.98702
				605.802	1.78914		747.612	4.00491
				606.303	1.78853		748.191	4.0086
				606.805	1.78322		748.771	4.01575
				607.303	1.7822		749.35	4.00482
				607.803	1.78094		749.932	4.03791
				608.301	1.78759		750.51	4.02526
				608.801	1.79914		751.091	4.03768
				609.303	1.80528		751.671	4.04001
				609.804	1.81167		752.25	4.0419
				610.303	1.81279		752.831	4.08494
				610.803	1.81184		753.41	4.06432
				611.301	1.80748		753.991	4.08977
				611.802	1.80558		754.57	4.07038
				612.303	1.81017		755.151	4.08271
				612.803	1.8136		755.73	4.10563
				613.303	1.81853		756.31	4.0995
				613.803	1.81925		756.89	4.12679
				614.304	1.82196		757.469	4.10781
				614.803	1.82168		758.051	4.14061
				615.303	1.82569		758.629	4.12787
				615.803	1.82848		759.21	4.1462
				616.302	1.83871		759.789	4.15511
				616.803	1.84145		760.37	4.15532
				617.303	1.83924		760.949	4.17247
				617.802	1.84265		761.53	4.1734
				618.302	1.8353		762.109	4.19766
				618.801	1.83396		762.689	4.18624
				619.303	1.8349		763.27	4.2085
				619.803	1.83875		763.848	4.21144
				620.304	1.85406		764.429	4.21026
				620.803	1.86173		765.008	4.23509
				621.304	1.86621		765.589	4.23763
				621.804	1.8657		766.168	4.24378
				622.303	1.86425		766.749	4.25628
				622.802	1.86296		767.328	4.25741
				623.303	1.85416		767.908	4.28109
				623.803	1.86038		768.489	4.26726
				624.303	1.86342		769.068	4.30103
				624.804	1.86952		769.648	4.28631
				625.302	1.87279		770.227	4.31025
				625.802	1.87837		770.808	4.32072
				626.301	1.88193		771.387	4.31476
				626.803	1.87942		771.968	4.34001
				627.303	1.88588		772.548	4.33611
				627.804	1.89478		773.127	4.36296
				628.302	1.89238		773.708	4.34915
				628.804	1.89726		774.287	4.36767
				629.304	1.89628		774.868	4.37919
				629.803	1.89079		775.447	4.37715
				630.303	1.89017		776.027	4.4054
				630.801	1.88789		776.606	4.39369
				631.301	1.8996		777.187	4.41359
				631.803	1.9093		777.767	4.41339
				632.304	1.91656		778.346	4.43141
				632.802	1.92538		778.927	4.441
				633.302	1.92388		779.506	4.43417
				633.801	1.91896		780.087	4.46413
				634.303	1.91281		780.666	4.46533
				634.803	1.91171		781.247	4.47226
				635.303	1.91595		781.826	4.47719
				635.802	1.91918		782.406	4.48556
				636.303	1.929		782.986	4.50398
				636.804	1.93424		783.566	4.5
				637.303	1.94074		784.147	4.52597
				637.802	1.93898		784.725	4.51998
				638.303	1.94009		785.306	4.53332
				638.802	1.94251		785.885	4.54849
				639.303	1.94191		786.466	4.54238
				639.803	1.94713		787.044	4.57285
				640.302	1.94951		787.626	4.56762
				640.802	1.94693		788.205	4.59272
				641.303	1.94502		788.785	4.58451
				641.803	1.94669		789.366	4.60273
				642.303	1.94683		789.944	4.60844
				642.804	1.95294		790.526	4.60596
				643.305	1.9649		791.104	4.63778
				643.804	1.97301		791.685	4.62653
				644.304	1.978		792.263	4.64894
				644.803	1.9803		792.846	4.64759
				645.302	1.97413		793.425	4.66307
				645.803	1.96812		794.004	4.67556
				646.303	1.96619		794.585	4.67344
				646.803	1.9656		795.164	4.69269
				647.304	1.97566		795.745	4.68768
				647.802	1.98164		796.323	4.71418
				648.302	1.98721		796.905	4.71911
				648.801	1.99228		797.483	4.71495
				649.303	1.9939		798.064	4.73448
				649.803	1.99037		798.644	4.74241
				650.304	1.99606		799.223	4.76177
				650.802	2.00084		799.803	4.75797
				651.303	2.00123		800.383	4.77013
				651.804	2.00633		800.964	4.78914
				652.303	2.00877		801.543	4.78569
				652.802	2.00603		802.124	4.81891
				653.301	2.0055		802.703	4.80178
				653.799	2.0065		803.283	4.83623
				654.302	2.01484		803.863	4.83093
				654.804	2.01994		804.442	4.84873
				655.303	2.03065		805.023	4.86444
				655.803	2.03503		805.602	4.86305
				656.301	2.03492		806.183	4.89542
				656.802	2.02999		806.761	4.8804
				657.303	2.02628		807.343	4.91925
				657.804	2.02786		807.922	4.90984
				658.302	2.0253		808.503	4.93442
				658.804	2.03096		809.082	4.94971
				659.303	2.03897		809.661	4.95358
				659.803	2.04903		810.242	4.9739
				660.303	2.05418		810.821	4.96765
				660.804	2.05158		811.402	4.98768
				661.302	2.05721		811.981	4.99981
				661.803	2.05628		812.562	5.00656
				662.303	2.05678		813.14	5.01764
				662.802	2.05943		813.722	5.01705
				663.302	2.06332		814.302	5.04064
				663.801	2.06417		814.881	5.0451
				664.305	2.06339		815.462	5.05506
				664.802	2.06305		816.04	5.0644
				665.304	2.06509		816.621	5.06381
				665.803	2.06751		817.2	5.09986
				666.304	2.07531		817.781	5.09793
				666.804	2.08554		818.36	5.1152
				667.303	2.09459		818.941	5.11759
				667.802	2.09364		819.52	5.13045
				668.301	2.09158		820.1	5.15451
				668.803	2.08339		820.681	5.14636
				669.303	2.08291		821.26	5.18279
				669.804	2.08286		821.84	5.15953
				670.302	2.0924		822.42	5.19889
				670.8	2.1009		823	5.1913
				671.301	2.11121		823.58	5.21147
				671.803	2.11093		824.16	5.22399
				672.304	2.11318		824.74	5.22516
				672.804	2.11458		825.32	5.25082
				673.302	2.10791		825.9	5.2495
				673.804	2.10753		826.479	5.27076
				674.305	2.11229		827.059	5.26582
				674.805	2.11826		827.639	5.28197
				675.302	2.12172		828.22	5.30021
				675.801	2.12355		828.798	5.30117
				676.301	2.12974		829.38	5.31765
				676.803	2.12598		829.959	5.32156
				677.304	2.13177		830.538	5.33496
				677.802	2.13949		831.12	5.35645
				678.303	2.14672		831.698	5.34989
				678.801	2.14861		832.279	5.37681
				679.302	2.14574		832.858	5.36509
				679.803	2.14309		833.439	5.40309
				680.304	2.13561		834.018	5.39635
				680.803	2.13387		834.599	5.41592
				681.303	2.14114		835.178	5.43077
				681.804	2.15374		835.757	5.42534
				682.303	2.16589		836.339	5.46925
				682.803	2.17468		836.917	5.44381
				683.303	2.17196		837.498	5.48207
				683.802	2.16646		838.077	5.47174
				684.303	2.1649		838.658	5.49671
				684.803	2.16066		839.237	5.51091
				685.302	2.16667		839.818	5.50793
				685.802	2.16975		840.398	5.53658
				686.301	2.17584		840.977	5.52505
				686.803	2.17803		841.558	5.55985
				687.304	2.1818		842.136	5.5592
				687.804	2.18534		842.718	5.57049
				688.302	2.18264		843.296	5.5832
				688.804	2.19171		843.878	5.58847
				689.304	2.1961		844.456	5.61406
				689.805	2.20077		845.037	5.61844
				690.302	2.19768		845.616	5.63375
				690.801	2.19735		846.196	5.64345
				691.302	2.19167		846.777	5.63644
				691.803	2.18897		847.355	5.67002
				692.304	2.19391		847.937	5.66224
				692.802	2.19829		848.515	5.68757
				693.302	2.20276		849.097	5.68077
				693.801	2.21079		849.676	5.69091
				694.303	2.20527		850.256	5.72465
				694.803	2.18797		850.836	5.71882
				695.304	2.16749		851.415	5.7448
				695.802	2.14789		851.996	5.72321
				696.303	2.13115		852.575	5.77209
				696.805	2.1274		853.155	5.7611
				697.303	2.12241		853.734	5.78348
				697.803	2.09895		854.315	5.78878
				698.301	2.08038		854.895	5.80028
				698.801	2.06928		855.476	5.81874
				699.302	2.05976		856.055	5.80684
				699.804	2.0481		856.635	5.8424
				700.302	2.04058		857.216	5.82692
				700.803	2.0302		857.794	5.8564
				701.245	1.96112		858.375	5.87076
				701.748	1.913		858.954	5.87051
				702.248	1.87714		859.535	5.89751
				702.749	1.83343		860.114	5.89118
				703.248	1.78516		860.695	5.91663
				703.749	1.7303		861.274	5.92327
				704.249	1.67265		861.854	5.92851
				704.748	1.60303		862.434	5.94908
				705.243	1.55033		863.014	5.95365
				705.743	1.50895		863.595	5.97757
				706.244	1.464		864.173	5.98068
				706.743	1.42549		864.754	5.99646
				707.241	1.38584		865.333	6.01443
				707.74	1.33761		865.914	6.01984
				708.241	1.2504		866.493	6.05012
				708.418	1.14997		867.073	6.02796
				708.679	1.04869		867.654	6.06899
				708.882	0.945755		868.232	6.05819
				708.972	0.83564		868.813	6.08293
				708.987	0.717473		869.392	6.09673
				709.002	0.599303		869.974	6.09169
				709.017	0.468689		870.552	6.12001
				709.034	0.353981		871.133	6.10502
				709.062	0.239373		871.713	6.14252
							872.292	6.1336
							872.873	6.15852
							873.452	6.1667
							874.032	6.16707
							874.611	6.19102
							875.193	6.18936
							875.772	6.21255
							876.351	6.21479
							876.932	6.23029
							877.511	6.24178
							878.092	6.23969
							878.671	6.2729
							879.252	6.26581
							879.83	6.2843
							880.411	6.30039
							880.99	6.30404
							881.572	6.33932
							882.151	6.32332
							882.73	6.34743
							883.311	6.34544
							883.89	6.37443
							884.471	6.38813
							885.05	6.387
							885.631	6.41482
							886.21	6.39868
							886.791	6.44348
							887.37	6.42639
							887.95	6.45686
							888.531	6.46054
							889.109	6.47212
							889.69	6.49621
							890.269	6.49527
							890.85	6.52149
							891.429	6.51751
							892.01	6.538
							892.589	6.57468
							893.169	6.57511
							893.75	6.60221
							894.328	6.59733
							894.909	6.61467
							895.489	6.63391
							896.07	6.63902
							896.648	6.66433
							897.229	6.66383
							897.808	6.69862
							898.388	6.6899
							898.969	6.7049
							899.547	6.72584
							900.128	6.72414
							900.708	6.75964
							901.289	6.73846
							901.867	6.77817
							902.449	6.77587
							903.028	6.80532
							903.608	6.8059
							904.188	6.81316
							904.767	6.85187
							905.348	6.84113
							905.927	6.87801
							906.507	6.86617
							907.086	6.89572
							907.667	6.89763
							908.246	6.92019
							908.827	6.94278
							909.407	6.94364
							909.986	6.96096
							910.567	6.97817
							911.145	6.98753
							911.727	7.01489
							912.306	7.00959
							912.887	7.04528
							913.466	7.04406
							914.046	7.0609
							914.627	7.07622
							915.205	7.08349
							915.786	7.12435
							916.365	7.10498
							916.946	7.14941
							917.525	7.13147
							918.107	7.17371
							918.686	7.17913
							919.265	7.18599
							919.846	7.21589
							920.424	7.19921
							921.005	7.24091
							921.584	7.24115
							922.165	7.27003
							922.744	7.25863
							923.325	7.27993
							923.905	7.30442
							924.484	7.30127
							925.065	7.31923
							925.644	7.32588
							926.225	7.33359
							926.803	7.36329
							927.384	7.35462
							927.964	7.37392
							928.544	7.37638
							929.124	7.39873
							929.703	7.40123
							930.284	7.39905
							930.863	7.43921
							931.444	7.41038
							932.023	7.45325
							932.604	7.4273
							933.183	7.46096
							933.764	7.46102
							934.343	7.47413
							934.923	7.49037
							935.504	7.4586
							936.082	7.45397
							936.662	7.40524
							937.241	7.25655
							937.823	7.04152
							938.402	6.87483
							938.983	6.67686
							939.562	6.46035
							940.141	6.2398
							940.722	6.02755
							941.301	5.83069
							941.882	5.64936
							942.461	5.47727
							943.042	5.30392
							943.621	5.11832
							944.202	4.91248
							944.781	4.68414
							945.361	4.43763
							945.941	4.18277
							946.521	3.93199
							947.101	3.69695
							947.68	3.48522
							948.261	3.29816
							948.84	3.13067
							949.421	2.97306
							950.001	2.81387
							950.58	2.6435
							951.161	2.45711
							951.739	2.25609
							952.32	2.04765
							952.9	1.8429
							953.48	1.65331
							954.059	1.48783
							954.641	1.3499
							955.22	1.23679
							955.8	1.04981
							956.379	0.846437
							956.96	0.724707

## Sheet: Fig. 3a
Fig. 3a
		Distance (mm)	Stress (kPa)
		-1.90275	0
		-2.04825	0
		-2.18975	0
		-2.072	2e-05
		-2.0385	0.00041
		-2.55025	0.00186
		-3.4115	0.00513
		-4.1155	0.01003
		-4.968	0.01552
		-6.30375	0.02153
		-7.8935	0.02852
		-9.29225	0.03664
		-10.6728	0.04563
		-12.4185	0.05501
		-14.2897	0.06443
		-15.786	0.07367
		-17.0557	0.08269
		-18.571	0.0915
		-20.2118	0.10012
		-20.3605	0.10098
		-21.6312	0.10943
		-22.3883	0.11718
		-22.901	0.12231
		-22.8455	0.12348
		-22.0535	0.1208
		-20.6857	0.11589
		-19.2752	0.10995
		-17.834	0.10307
		-16.069	0.09515
		-14.0758	0.0864
		-12.286	0.07718
		-10.6562	0.0678
		-8.82325	0.05848
		-6.872	0.04933
		-5.277	0.0404
		-3.97975	0.03164
		-2.468	0.023
		-0.748	0.01445
		0.7095	0.00595
		1.87025	-0.00252
		3.1925	-0.01095
		4.6995	-0.01935
		5.94975	-0.02774
		6.947	-0.03614
		8.1135	-0.04456
		9.498	-0.05298
		10.7297	-0.06139
		11.6768	-0.06977
		12.7197	-0.07814
		14.0597	-0.08648
		15.2985	-0.09478
		16.1395	-0.10307
		17.0013	-0.1114
		18.2067	-0.11975
		19.3552	-0.12811
		20.1113	-0.13645
		20.8708	-0.14479
		21.9472	-0.15316
		22.9975	-0.16154
		23.6878	-0.16993
		24.3475	-0.17831
		25.2907	-0.18668
		26.2213	-0.19505
		26.7948	-0.20341
		27.3433	-0.21174
		26.3921	-0.22005
		27.4709	-0.22834
		25.1363	-0.23666
		25.5038	-0.24501
		26.1458	-0.25336
		26.814	-0.26168
		27.1307	-0.26997
		27.2993	-0.27826
		27.7135	-0.28657
		28.198	-0.29488
		28.3108	-0.30317
		28.1958	-0.31146
		28.2232	-0.31979
		28.2452	-0.32817
		27.7632	-0.33655
		26.9447	-0.34491
		26.355	-0.35327
		25.9308	-0.36165
		25.202	-0.37005
		26.6865	-0.37843
		27.4645	-0.38678
		26.6837	-0.3951
		25.8155	-0.40342
		24.975	-0.41175
		24.538	-0.42007
		24.319	-0.42838
		23.8315	-0.4367
		23.0955	-0.44503
		22.5575	-0.45337
		22.1245	-0.46167
		21.3987	-0.46995
		20.4558	-0.47822
		19.8345	-0.4865
		19.4985	-0.49482
		18.897	-0.50316
		18.039	-0.51148
		17.4872	-0.51979
		17.2785	-0.52814
		16.8912	-0.53654
		16.2215	-0.54496
		15.7605	-0.55335
		15.6153	-0.56171
		15.3253	-0.57007
		14.7588	-0.57844
		14.3753	-0.58678
		14.3198	-0.59508
		14.1575	-0.60338
		13.7295	-0.61172
		13.4618	-0.6201
		13.549	-0.62844
		13.5593	-0.63674
		13.2408	-0.64501
		12.964	-0.65331
		13.0593	-0.66161
		13.16	-0.66989
		12.9057	-0.67816
		12.6348	-0.68648
		12.6915	-0.69482
		12.7875	-0.70317
		12.6057	-0.71151
		12.368	-0.71986
		12.412	-0.72823
		12.5237	-0.73662
		12.3707	-0.74501
		12.1647	-0.75339
		12.1935	-0.76175
		12.2802	-0.77009
		12.1343	-0.77842
		11.9482	-0.78676
		12.023	-0.7951
		12.1475	-0.80343
		11.9863	-0.81176
		11.7487	-0.82009
		11.7885	-0.82842
		11.99	-0.83672
		11.9453	-0.845
		11.6865	-0.85326
		11.6593	-0.86156
		11.8575	-0.86987
		11.8205	-0.87819
		11.5773	-0.88649
		11.5428	-0.89481
		11.7007	-0.90317
		11.6655	-0.91155
		11.4282	-0.91994
		11.3952	-0.92832
		11.5617	-0.93668
		11.5163	-0.94504
		11.2775	-0.95337
		11.265	-0.96169
		11.4528	-0.96999
		11.4518	-0.9783
		11.214	-0.98664
		11.184	-0.995
		11.3968	-1.00336
		11.447	-1.01169
		11.222	-1.01999
		11.1312	-1.02829
		11.328	-1.03661
		11.4232	-1.04493
		11.1937	-1.05323
		11.062	-1.06154
		11.237	-1.06989
		11.3477	-1.07825
		11.1705	-1.08659
		11.0277	-1.09492
		11.1852	-1.10325
		11.3262	-1.11162
		11.1893	-1.11999
		11.043	-1.12835
		11.155	-1.13669
		11.292	-1.14502
		11.18	-1.15335
		11.0442	-1.16169
		11.1525	-1.17002
		11.2907	-1.17833
		11.1867	-1.18666
		11.0393	-1.19501
		11.1135	-1.20335
		11.2725	-1.21167
		11.1918	-1.21998
		11.052	-1.22826
		11.1285	-1.23656
		11.274	-1.24487
		11.175	-1.2532
		11.018	-1.26152
		11.1035	-1.26982
		11.2718	-1.27815
		11.1985	-1.28652
		11.0198	-1.29492
		11.0548	-1.30331
		11.2233	-1.31168
		11.1898	-1.32004
		11.0158	-1.3284
		11.0323	-1.33673
		11.1705	-1.34501
		11.1535	-1.35329
		10.9905	-1.36161
		11.0038	-1.36999
		11.1692	-1.37836
		11.1695	-1.3867
		10.9893	-1.39502
		10.9647	-1.40335
		11.1325	-1.41167
		11.1905	-1.41996
		11.0165	-1.42824
		10.9425	-1.43657
		11.0995	-1.44493
		11.1745	-1.45329
		11.0252	-1.4616
		10.9463	-1.46991
		11.079	-1.47823
		11.1715	-1.48659
		11.05	-1.49498
		10.9548	-1.50337
		11.0512	-1.51174
		11.129	-1.52008
		11.0537	-1.52841
		11.0083	-1.53675
		11.081	-1.54508
		11.1013	-1.55341
		10.9948	-1.56173
		10.9622	-1.57006
		11.1065	-1.5784
		11.167	-1.58672
		11.0165	-1.595
		10.9113	-1.60327
		11.0452	-1.61155
		11.1727	-1.61986
		11.0445	-1.6282
		10.8978	-1.63653
		11.01	-1.64485
		11.1672	-1.6532
		11.0757	-1.66158
		10.9223	-1.66996
		10.9815	-1.67833
		11.1387	-1.68669
		11.0935	-1.69505
		10.9415	-1.70339
		10.9637	-1.7117
		11.1135	-1.71999
		11.1158	-1.72827
		10.9787	-1.7366
		10.977	-1.74498
		11.1065	-1.75337
		11.0882	-1.76172
		10.9285	-1.77002
		10.9318	-1.7783
		11.1067	-1.78661
		11.149	-1.79491
		10.977	-1.80321
		10.9283	-1.81151
		11.0643	-1.81984
		11.1055	-1.82819
		10.9902	-1.83653
		10.9552	-1.84487
		11.0702	-1.85322
		11.1188	-1.86161
		10.9902	-1.87
		10.9372	-1.87838
		11.0488	-1.88673
		11.1025	-1.89505
		11.007	-1.90337
		10.9403	-1.9117
		11.0288	-1.92003
		11.0965	-1.92835
		11.0045	-1.93669
		10.9352	-1.94504
		11.0228	-1.95337
		11.107	-1.96167
		11.027	-1.96994
		10.9185	-1.97821
		10.9823	-1.98651
		11.1052	-1.99485
		11.0573	-2.0032
		10.9207	-2.01154
		10.9552	-2.01986
		11.0907	-2.02819
		11.0622	-2.03657
		10.9287	-2.04496
		10.9555	-2.05333
		11.0797	-2.06169
		11.0448	-2.07005
		10.9092	-2.07843
		10.943	-2.08676
		11.0627	-2.09504
		11.035	-2.10331
		10.9347	-2.11163
		10.9673	-2.12
		11.0533	-2.12838
		11.0035	-2.13671
		10.894	-2.14502
		10.9393	-2.15333
		11.054	-2.16165
		11.0195	-2.16994
		10.8887	-2.17821
		10.9068	-2.18652
		11.0433	-2.19487
		11.0265	-2.20325
		10.8875	-2.21163
		10.8968	-2.22
		11.0332	-2.22837
		11.0507	-2.23675
		10.8987	-2.24514
		10.8598	-2.25351
		10.9997	-2.26185
		11.0588	-2.27016
		10.9328	-2.27848
		10.8747	-2.28681
		10.9753	-2.29515
		11.025	-2.30347
		10.9128	-2.31176
		10.8622	-2.32006
		10.9865	-2.32837
		11.0435	-2.33669
		10.901	-2.34499
		10.8365	-2.35327
		10.9688	-2.36156
		11.0393	-2.36988
		10.9035	-2.37821
		10.8158	-2.38652
		10.9467	-2.39482
		11.0485	-2.40315
		10.9292	-2.4115
		10.8107	-2.41988
		10.883	-2.42824
		10.9757	-2.4366
		10.89	-2.44494
		10.7868	-2.45328
		10.8768	-2.46162
		10.9938	-2.46994
		10.9007	-2.47824
		10.7842	-2.48658
		10.856	-2.49496
		10.9707	-2.50335
		10.9228	-2.51171
		10.812	-2.52002
		10.8493	-2.52831
		10.9507	-2.53662
		10.9075	-2.54492
		10.812	-2.5532
		10.8655	-2.56148
		10.9842	-2.5698
		10.9313	-2.57815
		10.783	-2.5865
		10.8143	-2.59483
		10.9838	-2.60317
		10.9963	-2.61153
		10.827	-2.61992
		10.773	-2.62832
		10.9295	-2.63669
		10.999	-2.64503
		10.8727	-2.65338
		10.8117	-2.66174
		10.901	-2.67008
		10.9405	-2.67841
		10.861	-2.68674
		10.853	-2.69508
		10.9385	-2.70341
		10.9323	-2.71171
		10.8145	-2.71998
		10.8235	-2.72823
		10.9663	-2.7365
		10.9938	-2.74481
		10.8368	-2.75316
		10.7788	-2.76151
		10.925	-2.76985
		11.008	-2.77819
		10.872	-2.78656
		10.7863	-2.79492
		10.9085	-2.80326
		10.9953	-2.81159
		10.8773	-2.81996
		10.782	-2.82835
		10.9012	-2.83672
		11.0168	-2.84504
		10.8905	-2.85333
		10.7873	-2.86166
		10.8872	-2.87005
		10.991	-2.87842
		10.8978	-2.88674
		10.7837	-2.89503
		10.8665	-2.90333
		10.9992	-2.91163
		10.9362	-2.9199
		10.809	-2.92816
		10.8445	-2.93646
		10.965	-2.94481
		10.9275	-2.9532
		10.8083	-2.96157
		10.8372	-2.96993
		10.9712	-2.97829
		10.9388	-2.98666
		10.7985	-2.99504
		10.8175	-3.00341
		10.9615	-3.01174
		10.9625	-3.02006
		10.847	-3.02838
		10.836	-3.03673
		10.9283	-3.04509
		10.9228	-3.05344
		10.8407	-3.06177
		10.8535	-3.0701
		10.9445	-3.07843
		10.9307	-3.08672
		10.8232	-3.09499
		10.8338	-3.10325
		10.9558	-3.11155
		10.9622	-3.11988
		10.8433	-3.12822
		10.808	-3.13654
		10.9202	-3.14484
		10.9748	-3.15317
		10.8727	-3.16153
		10.812	-3.16991
		10.9108	-3.17827
		10.97	-3.18663
		10.881	-3.19499
		10.8145	-3.20335
		10.9038	-3.21169
		10.9493	-3.22001
		10.8745	-3.22833
		10.8313	-3.23669
		10.9077	-3.24507
		10.958	-3.25344
		10.8925	-3.26175
		10.821	-3.27003
		10.8895	-3.2783
		10.9465	-3.2866
		10.8908	-3.29491
		10.8485	-3.30321
		10.911	-3.3115
		10.9647	-3.31981
		10.8807	-3.32816
		10.8055	-3.33653
		10.886	-3.34488
		10.9853	-3.35324
		10.921	-3.36162
		10.813	-3.37
		10.8488	-3.37836
		10.963	-3.38668
		10.9418	-3.39498
		10.8442	-3.40329
		10.8618	-3.41163
		10.937	-3.41997
		10.9147	-3.42831
		10.843	-3.43665
		10.8577	-3.44499
		10.9345	-3.45334
		10.9365	-3.46166
		10.848	-3.46997
		10.8483	-3.47826
		10.9338	-3.48657
		10.9475	-3.49489
		10.8645	-3.50322
		10.8343	-3.51154
		10.913	-3.51985
		10.9673	-3.52819
		10.907	-3.53657
		10.8555	-3.54496
		10.884	-3.55332
		10.9085	-3.56165
		10.878	-3.56999
		10.8742	-3.57836
		10.9272	-3.5867
		10.929	-3.59501
		10.857	-3.6033
		10.8545	-3.61163
		10.935	-3.61999
		10.9573	-3.62834
		10.8848	-3.63665
		10.8247	-3.64496
		10.8857	-3.65329
		10.958	-3.66162
		10.9165	-3.66993
		10.836	-3.67822
		10.8688	-3.68654
		10.934	-3.69487
		10.924	-3.70321
		10.8745	-3.71152
		10.8783	-3.71985
		10.905	-3.7282
		10.9072	-3.73658
		10.893	-3.74498
		10.9	-3.75337
		10.913	-3.76172
		10.9065	-3.77004
		10.8868	-3.77836
		10.8955	-3.78671
		10.921	-3.79508
		10.9	-3.80344
		10.858	-3.81179
		10.8752	-3.82013
		10.9305	-3.82845
		10.9223	-3.83674
		10.849	-3.84499
		10.8628	-3.85324
		10.9535	-3.86152
		10.9482	-3.86984
		10.8658	-3.87818
		10.8682	-3.88651
		10.9372	-3.89485
		10.939	-3.9032
		10.8465	-3.91159
		10.8362	-3.91997
		10.9522	-3.92833
		10.986	-3.9367
		10.8735	-3.94507
		10.7948	-3.95343
		10.89	-3.96177
		10.9832	-3.97009
		10.925	-3.9784
		10.83	-3.98674
		10.8763	-3.99509
		10.9712	-4.00344
		10.9467	-4.01176
		10.832	-4.02004
		10.8348	-4.02831
		10.9435	-4.03661
		10.9642	-4.04489
		10.8662	-4.05316
		10.8405	-4.06144
		10.92	-4.06978
		10.949	-4.07817
		10.8812	-4.08654
		10.8513	-4.09489
		10.9313	-4.10323
		10.9555	-4.1116
		10.877	-4.11998
		10.8618	-4.12836
		10.9298	-4.13671
		10.9515	-4.14503
		10.8857	-4.15336
		10.8447	-4.1617
		10.906	-4.17004
		10.9367	-4.17836
		10.8752	-4.1867
		10.8498	-4.19504
		10.9338	-4.20338
		10.98	-4.21169
		10.8705	-4.21997
		10.7925	-4.22822
		10.9132	-4.2365
		11.0053	-4.24482
		10.938	-4.25318
		10.8392	-4.26153
		10.8673	-4.26988
		10.948	-4.27823
		10.918	-4.2866
		10.8565	-4.29497
		10.9015	-4.30332
		10.9495	-4.31166
		10.8835	-4.32001
		10.823	-4.32839
		10.8995	-4.33673
		10.9932	-4.34503
		10.9253	-4.35332
		10.8255	-4.36164
		10.8655	-4.37001
		10.978	-4.37837
		10.9562	-4.38669
		10.8475	-4.39499
		10.8528	-4.4033
		10.9405	-4.41161
		10.9355	-4.4199
		10.8715	-4.4282
		10.8765	-4.43653
		10.9255	-4.4449
		10.9285	-4.45327
		10.8633	-4.46162
		10.8805	-4.46996
		10.9657	-4.47832
		10.9432	-4.48669
		10.8315	-4.49507
		10.846	-4.50343
		10.963	-4.51177
		10.9812	-4.52009
		10.8558	-4.52842
		10.8302	-4.53675
		10.925	-4.54507
		10.9575	-4.5534
		10.8665	-4.56173
		10.8308	-4.57009
		10.9213	-4.57844
		10.9763	-4.58674
		10.886	-4.595
		10.8215	-4.60324
		10.9035	-4.61152
		10.9765	-4.61983
		10.9175	-4.62816
		10.827	-4.63648
		10.8827	-4.64483
		10.9693	-4.6532
		10.9262	-4.6616
		10.83	-4.66997
		10.8667	-4.67832
		10.9485	-4.68667
		10.9328	-4.69504
		10.853	-4.7034
		10.8755	-4.71174
		10.937	-4.72007
		10.9292	-4.7284
		10.873	-4.73676
		10.8842	-4.74512
		10.93	-4.75347
		10.9132	-4.76176
		10.8558	-4.77002
		10.8817	-4.77829
		10.945	-4.7866
		10.9295	-4.79491
		10.8477	-4.80321
		10.8613	-4.81149
		10.962	-4.81981
		10.9495	-4.82817
		10.849	-4.83653
		10.847	-4.84485
		10.9505	-4.85316
		10.9652	-4.8615
		10.8705	-4.86986
		10.8588	-4.87823
		10.9515	-4.88658
		10.9565	-4.89493
		10.8592	-4.90329
		10.832	-4.91166
		10.9215	-4.92004
		10.9755	-4.9284
		10.8825	-4.93675
		10.8185	-4.94508
		10.9025	-4.95339
		10.9893	-4.96168
		10.9087	-4.96995
		10.8195	-4.97821
		10.8905	-4.9865
		11.0072	-4.99485
		10.9727	-5.00071
		10.967	-5.00155
		10.813	-5.00991
		10.549	-5.01761
		10.4883	-5.02264
		10.479	-5.02366
		10.5913	-5.02079
		10.7323	-5.01556
		10.799	-5.00931
		10.8	-5.00225
		10.759	-4.99429
		10.8293	-4.98557
		10.9482	-4.97643
		10.967	-4.96717
		10.8508	-4.95799
		10.8545	-4.94898
		10.9857	-4.94014
		11.0077	-4.93144
		10.8712	-4.92285
		10.8035	-4.91431
		10.9065	-4.90577
		10.9915	-4.89725
		10.9283	-4.8888
		10.8588	-4.8804
		10.8868	-4.87199
		10.9238	-4.86355
		10.8968	-4.85513
		10.8812	-4.84677
		10.9287	-4.83842
		10.9362	-4.83005
		10.8783	-4.82166
		10.8447	-4.81331
		10.91	-4.805
		10.9792	-4.7967
		10.9248	-4.78837
		10.8163	-4.78002
		10.8423	-4.77171
		10.9775	-4.76342
		10.961	-4.75513
		10.8267	-4.7468
		10.838	-4.73843
		10.9665	-4.73006
		10.9688	-4.72171
		10.8575	-4.71335
		10.8488	-4.70498
		10.9505	-4.6966
		10.9428	-4.68824
		10.8415	-4.6799
		10.8595	-4.67156
		10.972	-4.6632
		10.9603	-4.65483
		10.806	-4.64646
		10.8115	-4.63812
		10.964	-4.62981
		10.9943	-4.6215
		10.8558	-4.61317
		10.819	-4.60484
		10.924	-4.59655
		10.9727	-4.58831
		10.8667	-4.58008
		10.832	-4.5718
		10.937	-4.56348
		10.9727	-4.55513
		10.8485	-4.54678
		10.811	-4.5384
		10.9418	-4.52998
		11.011	-4.52159
		10.885	-4.51325
		10.791	-4.50493
		10.9022	-4.49659
		10.9992	-4.48823
		10.8935	-4.47987
		10.8045	-4.47153
		10.9082	-4.46319
		10.9885	-4.45483
		10.9017	-4.44648
		10.8003	-4.43816
		10.8812	-4.42985
		10.985	-4.42155
		10.9132	-4.41323
		10.807	-4.4049
		10.8802	-4.39659
		10.9972	-4.38831
		10.9192	-4.38005
		10.777	-4.37174
		10.8545	-4.36338
		11.008	-4.355
		10.962	-4.34663
		10.8165	-4.33828
		10.829	-4.32993
		10.9778	-4.32158
		10.9702	-4.31322
		10.824	-4.30488
		10.8045	-4.29655
		10.953	-4.28819
		10.986	-4.27982
		10.8495	-4.27146
		10.8135	-4.26313
		10.944	-4.25483
		10.9688	-4.24653
		10.8442	-4.2382
		10.8135	-4.22987
		10.9435	-4.22157
		10.992	-4.21329
		10.8485	-4.20503
		10.7777	-4.19674
		10.9177	-4.18844
		11.02	-4.18013
		10.8815	-4.1718
		10.7703	-4.16343
		10.9022	-4.15502
		11.0155	-4.14661
		10.8912	-4.13826
		10.7907	-4.12994
		10.8918	-4.1216
		11.0038	-4.11323
		10.9043	-4.10487
		10.7852	-4.09654
		10.8875	-4.08822
		11.011	-4.07988
		10.9005	-4.07151
		10.7805	-4.06318
		10.8785	-4.05488
		11.0132	-4.04659
		10.922	-4.03828
		10.763	-4.02997
		10.8505	-4.02168
		11.0267	-4.01342
		10.939	-4.00515
		10.77	-3.99682
		10.8455	-3.98843
		11.0055	-3.98004
		10.9463	-3.97166
		10.7837	-3.96329
		10.852	-3.95493
		11.0267	-3.94658
		10.9575	-3.93824
		10.7655	-3.92989
		10.7815	-3.92154
		10.9863	-3.91316
		11.0077	-3.90478
		10.8223	-3.89642
		10.8107	-3.88809
		10.9663	-3.8798
		10.9503	-3.87152
		10.8075	-3.86322
		10.8258	-3.8549
		10.9955	-3.84659
		10.9897	-3.83831
		10.7885	-3.83004
		10.7788	-3.82173
		10.9832	-3.81341
		11.0083	-3.80509
		10.8195	-3.79676
		10.763	-3.78839
		10.9355	-3.77998
		11.0128	-3.77158
		10.858	-3.76323
		10.7978	-3.7549
		10.9393	-3.74656
		10.9853	-3.73821
		10.82	-3.72986
		10.7785	-3.72152
		10.9595	-3.71318
		11.0235	-3.70483
		10.8262	-3.69651
		10.7482	-3.68821
		10.9442	-3.67991
		11.0452	-3.6716
		10.8575	-3.66327
		10.7363	-3.65492
		10.9092	-3.6466
		11.0515	-3.6383
		10.895	-3.63001
		10.7295	-3.6217
		10.864	-3.61336
		11.0473	-3.60501
		10.9413	-3.59667
		10.754	-3.58833
		10.8325	-3.57999
		11.0162	-3.57165
		10.9467	-3.56331
		10.766	-3.55499
		10.8377	-3.54666
		11.0013	-3.53831
		10.9405	-3.52993
		10.7752	-3.52155
		10.835	-3.51319
		11.0137	-3.50486
		10.9543	-3.49655
		10.7692	-3.48823
		10.8302	-3.47991
		11.012	-3.47159
		10.9753	-3.4633
		10.773	-3.455
		10.789	-3.44671
		10.9895	-3.43841
		10.9887	-3.4301
		10.7935	-3.42178
		10.8075	-3.41341
		10.9832	-3.405
		10.962	-3.39657
		10.781	-3.38821
		10.809	-3.37991
		11.004	-3.37159
		10.9835	-3.36324
		10.756	-3.35489
		10.774	-3.34656
		11.0122	-3.33822
		11.0223	-3.32986
		10.7752	-3.32147
		10.7417	-3.31313
		10.9982	-3.30483
		11.0568	-3.29654
		10.8057	-3.28822
		10.7243	-3.2799
		10.9467	-3.27161
		11.0672	-3.26335
		10.8345	-3.25508
		10.7097	-3.24677
		10.9285	-3.23841
		11.0585	-3.23005
		10.8462	-3.22167
		10.7212	-3.21329
		10.9027	-3.20492
		11.066	-3.19654
		10.8938	-3.18819
		10.7163	-3.17986
		10.869	-3.17153
		11.052	-3.16318
		10.9072	-3.15481
		10.715	-3.14645
		10.852	-3.13812
		11.0867	-3.12982
		10.9627	-3.12154
		10.6883	-3.11323
		10.7705	-3.10491
		11.0522	-3.0966
		11.025	-3.08833
		10.7603	-3.08005
		10.7635	-3.07174
		10.9938	-3.0634
		10.987	-3.05505
		10.7825	-3.04672
		10.8085	-3.03836
		10.995	-3.02995
		10.9515	-3.02155
		10.766	-3.0132
		10.8163	-3.00488
		11.017	-2.99655
		10.9527	-2.9882
		10.7417	-2.97984
		10.809	-2.9715
		11.027	-2.96316
		10.9827	-2.95481
		10.7575	-2.94647
		10.7718	-2.93816
		11.011	-2.92987
		11.012	-2.92157
		10.7718	-2.91326
		10.767	-2.90494
		11.0103	-2.89664
		11.0382	-2.88836
		10.7735	-2.8801
		10.7063	-2.87181
		10.9715	-2.86345
		11.0663	-2.85504
		10.8102	-2.84664
		10.7103	-2.83829
		10.9347	-2.82995
		11.061	-2.8216
		10.8545	-2.81325
		10.7245	-2.80489
		10.907	-2.79655
		11.0467	-2.78818
		10.8622	-2.77981
		10.7323	-2.77145
		10.9075	-2.76313
		11.0527	-2.75484
		10.8732	-2.74655
		10.7025	-2.73824
		10.8725	-2.72991
		11.0633	-2.7216
		10.9307	-2.71331
		10.7342	-2.70505
		10.8362	-2.69677
		11.0267	-2.68846
		10.919	-2.68012
		10.7297	-2.67176
		10.8423	-2.66337
		11.037	-2.65495
		10.9342	-2.64655
		10.7398	-2.6382
		10.8313	-2.62989
		11.0195	-2.62156
		10.9338	-2.6132
		10.7315	-2.60484
		10.8138	-2.59652
		11.0375	-2.58821
		10.9792	-2.57987
		10.7528	-2.57151
		10.7895	-2.56317
		11.0158	-2.55487
		11.004	-2.54659
		10.7665	-2.53829
		10.7665	-2.52997
		11.0045	-2.52168
		11.003	-2.51342
		10.747	-2.50515
		10.739	-2.49683
		11.0018	-2.48844
		11.0382	-2.48004
		10.7822	-2.47165
		10.7192	-2.46328
		10.9503	-2.45492
		11.0445	-2.44657
		10.838	-2.43823
		10.7295	-2.4299
		10.9125	-2.42156
		11.016	-2.41322
		10.857	-2.40485
		10.766	-2.39648
		10.9335	-2.38814
		11.0135	-2.37984
		10.8235	-2.37156
		10.7277	-2.36326
		10.9287	-2.35496
		11.0548	-2.34668
		10.861	-2.33844
		10.6978	-2.33017
		10.8845	-2.32184
		11.0578	-2.31347
		10.907	-2.30511
		10.74	-2.29677
		10.8637	-2.28842
		11.011	-2.28003
		10.8918	-2.27164
		10.7518	-2.2633
		10.8793	-2.25496
		11.0298	-2.24661
		10.898	-2.23822
		10.7203	-2.22986
		10.8493	-2.22152
		11.0448	-2.21318
		10.9335	-2.20482
		10.7348	-2.19646
		10.8138	-2.18812
		11.0352	-2.1798
		10.9815	-2.17149
		10.7492	-2.16318
		10.7915	-2.15488
		11.0122	-2.14659
		10.9738	-2.13833
		10.7472	-2.13009
		10.7815	-2.1218
		11.0162	-2.11343
		10.9925	-2.10503
		10.7543	-2.09664
		10.7598	-2.08828
		10.973	-2.07992
		11.0077	-2.07157
		10.812	-2.06322
		10.7737	-2.05488
		10.9635	-2.04654
		10.9912	-2.03817
		10.7847	-2.02978
		10.7647	-2.02141
		10.9722	-2.01309
		11.018	-2.00481
		10.8037	-1.99652
		10.7355	-1.98822
		10.936	-1.97989
		11.0218	-1.97158
		10.8332	-1.96327
		10.7398	-1.95498
		10.9302	-1.94667
		11.0337	-1.93835
		10.8455	-1.93003
		10.729	-1.9217
		10.9043	-1.91336
		11.0252	-1.90498
		10.8665	-1.8966
		10.7628	-1.88827
		10.907	-1.87997
		10.997	-1.87164
		10.8343	-1.86326
		10.737	-1.85488
		10.9318	-1.84655
		11.0568	-1.83822
		10.8415	-1.82987
		10.679	-1.82149
		10.8773	-1.81315
		11.0922	-1.80485
		10.9398	-1.79657
		10.7027	-1.78826
		10.8187	-1.77993
		11.041	-1.77164
		10.9452	-1.76338
		10.7215	-1.75511
		10.808	-1.74681
		11.0262	-1.73845
		10.9705	-1.73008
		10.752	-1.72171
		10.7878	-1.71334
		10.9808	-1.70497
		10.9598	-1.69662
		10.7852	-1.68829
		10.8325	-1.67996
		10.9987	-1.67163
		10.9437	-1.66328
		10.7393	-1.65492
		10.7917	-1.64656
		11.0245	-1.63822
		10.9932	-1.62989
		10.755	-1.62157
		10.763	-1.61326
		10.979	-1.60494
		10.989	-1.59665
		10.7805	-1.58839
		10.779	-1.58013
		10.99	-1.57182
		10.987	-1.56346
		10.7718	-1.55508
		10.7658	-1.54672
		10.9845	-1.53835
		11.0152	-1.52995
		10.783	-1.52156
		10.7365	-1.51323
		10.9795	-1.50491
		11.0433	-1.49658
		10.794	-1.48822
		10.6922	-1.47987
		10.9395	-1.47151
		11.0713	-1.46316
		10.8327	-1.45481
		10.6975	-1.44649
		10.9213	-1.4382
		11.0732	-1.42991
		10.8615	-1.4216
		10.6807	-1.41327
		10.88	-1.40494
		11.0815	-1.39662
		10.8968	-1.38833
		10.6867	-1.38006
		10.845	-1.37176
		11.06	-1.36339
		10.9123	-1.35499
		10.707	-1.3466
		10.8428	-1.33824
		11.033	-1.32988
		10.9188	-1.32153
		10.7197	-1.3132
		10.826	-1.30488
		11.0277	-1.29657
		10.9295	-1.28822
		10.713	-1.27984
		10.8372	-1.27147
		11.0713	-1.26311
		10.9743	-1.2548
		10.719	-1.24649
		10.777	-1.23819
		11.0312	-1.22987
		11.0237	-1.22157
		10.7718	-1.21328
		10.7668	-1.205
		10.992	-1.19671
		10.9857	-1.1884
		10.755	-1.18009
		10.7477	-1.17176
		10.9668	-1.16341
		10.984	-1.15501
		10.769	-1.14662
		10.7688	-1.13827
		10.9982	-1.12997
		11.0075	-1.12164
		10.7885	-1.11326
		10.7615	-1.10489
		10.98	-1.09654
		11.0062	-1.0882
		10.7673	-1.07985
		10.7253	-1.07149
		10.9673	-1.06315
		11.0247	-1.05485
		10.7868	-1.04656
		10.7085	-1.03824
		10.9565	-1.02991
		11.0708	-1.02162
		10.8345	-1.01336
		10.6805	-1.00509
		10.9015	-0.99678
		11.072	-0.98841
		10.8698	-0.98003
		10.6967	-0.97165
		10.8758	-0.96327
		11.0625	-0.9549
		10.9022	-0.94655
		10.714	-0.93821
		10.8693	-0.92989
		11.0382	-0.92156
		10.8775	-0.91323
		10.7055	-0.90487
		10.8565	-0.89652
		11.0415	-0.88818
		10.8997	-0.87987
		10.7103	-0.87155
		10.85	-0.86323
		11.0612	-0.85492
		10.964	-0.84663
		10.7465	-0.83838
		10.8153	-0.83013
		11.043	-0.82182
		10.9683	-0.81347
		10.726	-0.80508
		10.8255	-0.79671
		11.066	-0.78833
		10.9917	-0.77993
		10.728	-0.77155
		10.7907	-0.7632
		11.0585	-0.75487
		11.0382	-0.74652
		10.7575	-0.73815
		10.767	-0.72979
		11.0168	-0.72145
		11.0242	-0.7131
		10.7858	-0.70474
		10.7728	-0.69641
		10.9965	-0.68811
		11.0228	-0.67982
		10.7933	-0.67152
		10.759	-0.66322
		10.978	-0.65492
		11.04	-0.64662
		10.831	-0.63833
		10.747	-0.63005
		10.9398	-0.62174
		11.0275	-0.61339
		10.846	-0.605
		10.7698	-0.59662
		10.9515	-0.58825
		11.0267	-0.57989
		10.8605	-0.57153
		10.7583	-0.56318
		10.9215	-0.55486
		11.0202	-0.54653
		10.855	-0.53817
		10.7557	-0.52978
		10.9235	-0.52139
		11.033	-0.51303
		10.8745	-0.50472
		10.7467	-0.49643
		10.917	-0.48815
		11.036	-0.47986
		10.8835	-0.47158
		10.7598	-0.4633
		10.912	-0.45502
		11.0388	-0.44673
		10.869	-0.43841
		10.731	-0.43009
		10.888	-0.42175
		11.0323	-0.41339
		10.8945	-0.40499
		10.733	-0.3966
		10.8588	-0.38826
		11.0207	-0.37995
		10.8905	-0.37161
		10.685	-0.36323
		10.7598	-0.35484
		10.8982	-0.34648
		10.7628	-0.33814
		10.5175	-0.3298
		10.5312	-0.32145
		10.6453	-0.31312
		10.506	-0.30483
		10.2163	-0.29655
		10.1605	-0.28826
		10.2583	-0.27995
		10.1225	-0.27167
		9.79075	-0.26341
		9.6385	-0.25515
		9.6765	-0.24684
		9.53275	-0.23847
		9.16725	-0.23008
		8.9265	-0.22169
		8.84475	-0.21332
		8.599	-0.20496
		8.13275	-0.19662
		7.74375	-0.18828
		7.512	-0.17993
		7.11725	-0.17158
		6.4435	-0.16322
		5.81275	-0.15485
		5.343	-0.14647
		4.7235	-0.13812
		3.87175	-0.12982
		3.0705	-0.12152
		2.39725	-0.1132
		1.6145	-0.10486
		0.632	-0.09656
		-0.3015	-0.0883
		-1.1	-0.08005
		-1.99575	-0.07176
		-3.10775	-0.06343
		-4.18775	-0.0551
		-5.0495	-0.04677
		-5.96	-0.0384
		-7.1205	-0.02999
		-8.292	-0.02159
		-9.2195	-0.01324
		-10.1318	-0.00492
		-11.2927	0.0034
		-12.503	0.01175
		-13.4582	0.0201
		-14.3778	0.02844
		-15.5488	0.03679
		-16.8068	0.04513
		-17.83	0.05347
		-18.7807	0.06179
		-19.9425	0.0701
		-21.2117	0.07842
		-22.288	0.08674
		-23.234	0.09506
		-23.8822	0.10004
		-23.9948	0.10087
		-25.206	0.10912
		-26.0055	0.11672
		-26.1227	0.12168
		-25.7022	0.12266
		-24.932	0.11977
		-23.7335	0.11454
		-22.107	0.10843
		-20.4075	0.10159
		-18.8117	0.09386
		-17.1135	0.08528
		-15.1867	0.07617
		-13.2825	0.06684
		-11.6185	0.05751
		-10.0012	0.04834
		-8.29675	0.03939
		-6.719	0.03061
		-5.337	0.02195
		-3.9575	0.01337
		-2.4525	0.00485
		-1.0195	-0.00365
		0.2105	-0.01212
		1.401	-0.02054
		2.73825	-0.02894
		4.059	-0.03734
		5.1345	-0.04574
		6.1365	-0.05415
		7.2895	-0.06255
		8.46975	-0.07093
		9.441	-0.07927
		10.3435	-0.08758
		11.4313	-0.09588
		12.5597	-0.10417
		13.4648	-0.11248
		14.2637	-0.12083
		15.231	-0.12919
		16.268	-0.13753
		17.1305	-0.14588
		17.8675	-0.15424
		18.749	-0.16263
		19.6995	-0.17101
		20.454	-0.17937
		21.0443	-0.18774
		21.768	-0.1961
		22.5783	-0.20446
		23.2392	-0.21279
		23.7045	-0.2211
		24.2088	-0.22941
		24.841	-0.23774
		25.349	-0.24609
		25.6783	-0.25443
		26.0808	-0.26274
		26.6265	-0.27103
		27.045	-0.27932
		27.092	-0.28762
		27.002	-0.29592
		26.9163	-0.3042
		26.638	-0.31249
		26.18	-0.32083
		25.7905	-0.32921
		25.5688	-0.33759
		25.2312	-0.34596
		24.5332	-0.35432
		23.7407	-0.36271
		23.2375	-0.3711
		22.8727	-0.37948
		22.485	-0.38782
		22.1505	-0.39614
		22.0317	-0.40447
		21.7585	-0.41279
		21.1292	-0.42111
		20.4563	-0.42942
		20.035	-0.43774
		19.6457	-0.44608
		19.0808	-0.45441
		18.5445	-0.46272
		18.1905	-0.471
		17.826	-0.47928
		17.2267	-0.48757
		16.6113	-0.49589
		16.2805	-0.50423
		16.0517	-0.51255
		15.6403	-0.52087
		15.1505	-0.52923
		14.8838	-0.53763
		14.713	-0.54604
		14.3422	-0.55442
		13.876	-0.56278
		13.6465	-0.57114
		13.5933	-0.57951
		13.4035	-0.58785
		13.0835	-0.59616
		12.9725	-0.60447
		13.033	-0.61281
		12.9463	-0.62118
		12.7037	-0.62952
		12.633	-0.63781
		12.725	-0.64608
		12.6553	-0.65438
		12.4225	-0.66267
		12.363	-0.67095
		12.4882	-0.67922
		12.487	-0.68753
		12.2982	-0.69589
		12.211	-0.70425
		12.3195	-0.71259
		12.3408	-0.72095
		12.1795	-0.72932
		12.0868	-0.7377
		12.1945	-0.74608
		12.2315	-0.75446
		12.0652	-0.76281
		11.9463	-0.77114
		12.0382	-0.77946
		12.071	-0.7878
		11.894	-0.79614
		11.762	-0.80448
		11.8577	-0.81281
		11.8945	-0.82115
		11.7188	-0.82947
		11.575	-0.83777
		11.6775	-0.84605
		11.7933	-0.85432
		11.6463	-0.86263
		11.4697	-0.87095
		11.538	-0.87927
		11.6535	-0.88758
		11.563	-0.89591
		11.414	-0.90427
		11.4375	-0.91266
		11.522	-0.92105
		11.4212	-0.92941
		11.2547	-0.93777
		11.2635	-0.94612
		11.3677	-0.95445
		11.3042	-0.96276
		11.1398	-0.97107
		11.152	-0.97939
		11.2397	-0.98773
		11.1492	-0.9961
		10.9693	-1.00446
		10.9885	-1.01278
		11.12	-1.02106
		11.0945	-1.02935
		10.9362	-1.03766
		10.9562	-1.04597
		11.1037	-1.05427
		11.0957	-1.06258
		10.94	-1.07092
		10.9352	-1.07929
		11.098	-1.08764
		11.124	-1.09598
		10.9717	-1.10433
		10.9235	-1.11269
		11.0795	-1.12107
		11.116	-1.12943
		10.965	-1.13776
		10.9217	-1.14609
		11.074	-1.15443
		11.105	-1.16277
		10.9485	-1.17109
		10.905	-1.17941
		11.0602	-1.18774
		11.1007	-1.19608
		10.9493	-1.20442
		10.9002	-1.21273
		11.0422	-1.22103
		11.1118	-1.22932
		10.976	-1.23761
		10.8927	-1.24593
		11.0223	-1.25426
		11.1085	-1.26258
		10.9955	-1.27089
		10.9092	-1.27923
		11.0033	-1.28762
		11.0745	-1.29603
		10.9745	-1.30441
		10.8857	-1.31276
		10.9915	-1.32112
		11.0872	-1.32948
		10.9748	-1.3378
		10.8575	-1.34609
		10.9787	-1.35437
		11.1077	-1.36271
		11.0065	-1.37109
		10.864	-1.37946
		10.9505	-1.38778
		11.0838	-1.39609
		10.9912	-1.40441
		10.8255	-1.41271
		10.9128	-1.421
		11.0858	-1.42928
		11.0187	-1.43761
		10.8298	-1.44598
		10.8768	-1.45434
		11.054	-1.46267
		11.0223	-1.47098
		10.855	-1.4793
		10.8742	-1.48766
		11.041	-1.49604
		11.0265	-1.50443
		10.856	-1.51279
		10.846	-1.52112
		11.001	-1.52944
		11.006	-1.53778
		10.8532	-1.54612
		10.8267	-1.55446
		10.974	-1.5628
		10.9912	-1.57114
		10.8588	-1.57948
		10.818	-1.58778
		10.9473	-1.59606
		11.0013	-1.60433
		10.8915	-1.61262
		10.835	-1.62095
		10.9485	-1.62928
		10.985	-1.6376
		10.8747	-1.64592
		10.8372	-1.65427
		10.9678	-1.66265
		10.9945	-1.67102
		10.854	-1.6794
		10.8155	-1.68776
		10.946	-1.69613
		11.004	-1.70447
		10.8878	-1.71278
		10.823	-1.72107
		10.9398	-1.72936
		11.004	-1.73768
		10.8842	-1.74606
		10.8048	-1.75445
		10.9075	-1.76278
		10.986	-1.77108
		10.9038	-1.77936
		10.8258	-1.78766
		10.9195	-1.79596
		10.9965	-1.80426
		10.9132	-1.81256
		10.81	-1.82089
		10.8625	-1.82925
		10.963	-1.83761
		10.9388	-1.84594
		10.8613	-1.85429
		10.9087	-1.86268
		10.978	-1.87106
		10.9355	-1.87944
		10.8605	-1.88777
		10.8982	-1.89609
		10.9685	-1.90442
		10.9235	-1.91276
		10.829	-1.92109
		10.8588	-1.92942
		10.9567	-1.93777
		10.9522	-1.94612
		10.8613	-1.95444
		10.85	-1.96274
		10.9365	-1.97102
		10.9595	-1.97929
		10.891	-1.98758
		10.8793	-1.99591
		10.96	-2.00427
		10.9527	-2.0126
		10.8742	-2.02092
		10.8662	-2.02926
		10.9537	-2.03764
		10.9545	-2.04603
		10.8618	-2.0544
		10.8232	-2.06275
		10.9092	-2.07113
		10.965	-2.0795
		10.9113	-2.08784
		10.864	-2.09613
		10.928	-2.10442
		10.9632	-2.11276
		10.886	-2.12114
		10.8535	-2.1295
		10.9367	-2.13781
		10.975	-2.1461
		10.9005	-2.15439
		10.8637	-2.16267
		10.922	-2.17093
		10.962	-2.1792
		10.9012	-2.18751
		10.8585	-2.19588
		10.9132	-2.20428
		10.97	-2.21266
		10.9038	-2.22104
		10.834	-2.22941
		10.8912	-2.23779
		10.9705	-2.24617
		10.9395	-2.25454
		10.8525	-2.26288
		10.8788	-2.27119
		10.9673	-2.27953
		10.947	-2.28788
		10.836	-2.29623
		10.8542	-2.30455
		10.9447	-2.31285
		10.938	-2.32115
		10.8622	-2.32946
		10.8693	-2.33778
		10.9452	-2.34607
		10.975	-2.35435
		10.913	-2.36265
		10.8765	-2.37097
		10.91	-2.37929
		10.9292	-2.3876
		10.9118	-2.3959
		10.9022	-2.40423
		10.9345	-2.41259
		10.9338	-2.42095
		10.8878	-2.4293
		10.8677	-2.43765
		10.9125	-2.44599
		10.9302	-2.45433
		10.9015	-2.46266
		10.8758	-2.47098
		10.9167	-2.47929
		10.9272	-2.48762
		10.8735	-2.496
		10.8505	-2.50438
		10.926	-2.51273
		10.9567	-2.52105
		10.9043	-2.52937
		10.8433	-2.53769
		10.8815	-2.546
		10.9467	-2.55429
		10.9265	-2.56258
		10.8717	-2.5709
		10.8857	-2.57925
		10.9188	-2.5876
		10.8993	-2.59593
		10.8693	-2.60427
		10.8955	-2.61263
		10.9395	-2.62101
		10.904	-2.62939
		10.8605	-2.63775
		10.9055	-2.6461
		10.9702	-2.65444
		10.938	-2.6628
		10.8682	-2.67114
		10.8658	-2.67947
		10.903	-2.68781
		10.909	-2.69616
		10.8795	-2.70448
		10.876	-2.71278
		10.8822	-2.72105
		10.892	-2.7293
		10.9035	-2.73758
		10.9277	-2.74589
		10.9375	-2.75424
		10.9125	-2.76257
		10.8798	-2.77089
		10.909	-2.77923
		10.9535	-2.78759
		10.9277	-2.79596
		10.8605	-2.80431
		10.8503	-2.81266
		10.9027	-2.82104
		10.9082	-2.82943
		10.8645	-2.83778
		10.8605	-2.84609
		10.921	-2.85438
		10.9527	-2.86272
		10.92	-2.8711
		10.882	-2.87945
		10.9158	-2.88777
		10.9403	-2.89607
		10.906	-2.90438
		10.8637	-2.9127
		10.9027	-2.92098
		10.9272	-2.92926
		10.8827	-2.93757
		10.8545	-2.94592
		10.913	-2.95429
		10.9503	-2.96265
		10.8897	-2.971
		10.83	-2.97935
		10.8938	-2.98771
		10.9717	-2.99609
		10.9482	-3.00445
		10.873	-3.01279
		10.8758	-3.02111
		10.9305	-3.02944
		10.9283	-3.0378
		10.8755	-3.04616
		10.8727	-3.0545
		10.9043	-3.06283
		10.904	-3.07117
		10.8798	-3.07948
		10.9077	-3.08778
		10.9482	-3.09604
		10.9287	-3.10431
		10.8815	-3.11262
		10.9165	-3.12096
		10.9543	-3.12929
		10.9205	-3.1376
		10.8682	-3.1459
		10.9027	-3.15423
		10.9712	-3.1626
		10.9525	-3.17097
		10.8655	-3.17933
		10.8665	-3.18769
		10.9243	-3.19605
		10.9275	-3.20441
		10.8935	-3.21275
		10.8868	-3.22107
		10.9292	-3.2294
		10.8973	-3.23777
		10.8235	-3.24615
		10.8423	-3.25451
		10.947	-3.26281
		10.9465	-3.27108
		10.8518	-3.27936
		10.8057	-3.28767
		10.895	-3.29597
		10.9437	-3.30426
		10.8773	-3.31254
		10.8465	-3.32086
		10.908	-3.32923
		10.926	-3.3376
		10.8802	-3.34596
		10.8633	-3.35433
		10.907	-3.36271
		10.952	-3.37108
		10.9153	-3.37943
		10.8625	-3.38775
		10.8765	-3.39606
		10.9185	-3.40438
		10.9043	-3.41272
		10.86	-3.42106
		10.8798	-3.4294
		10.9328	-3.43773
		10.9092	-3.44607
		10.8618	-3.45441
		10.8897	-3.46273
		10.924	-3.47104
		10.9113	-3.47933
		10.8795	-3.48764
		10.9165	-3.49597
		10.9755	-3.5043
		10.9383	-3.51262
		10.8685	-3.52093
		10.8807	-3.52928
		10.9385	-3.53766
		10.9413	-3.54604
		10.8633	-3.5544
		10.8277	-3.56273
		10.8835	-3.57108
		10.9328	-3.57944
		10.9087	-3.58778
		10.8742	-3.59607
		10.873	-3.60436
		10.8957	-3.6127
		10.8763	-3.62106
		10.8725	-3.62941
		10.911	-3.63772
		10.9228	-3.64602
		10.867	-3.65434
		10.8515	-3.66266
		10.92	-3.67095
		10.948	-3.67925
		10.8997	-3.68758
		10.864	-3.69595
		10.903	-3.7043
		10.9232	-3.71262
		10.8935	-3.72094
		10.8645	-3.72929
		10.8975	-3.73766
		10.9365	-3.74606
		10.9123	-3.75444
		10.8563	-3.76279
		10.8912	-3.77112
		10.9447	-3.77945
		10.9248	-3.78781
		10.8577	-3.79617
		10.868	-3.80452
		10.9257	-3.81286
		10.9143	-3.8212
		10.853	-3.82951
		10.8503	-3.83778
		10.8897	-3.84603
		10.908	-3.85428
		10.8807	-3.86258
		10.8765	-3.87091
		10.9065	-3.87925
		10.89	-3.88758
		10.862	-3.89592
		10.8845	-3.90428
		10.916	-3.91267
		10.9177	-3.92104
		10.8795	-3.9294
		10.8685	-3.93777
		10.9287	-3.94614
		10.94	-3.95451
		10.9012	-3.96286
		10.8758	-3.97118
		10.8978	-3.97949
		10.912	-3.98781
		10.884	-3.99616
		10.8447	-4.0045
		10.8853	-4.01281
		10.9167	-4.02109
		10.8825	-4.02936
		10.8812	-4.03765
		10.9283	-4.04593
		10.9512	-4.0542
		10.9298	-4.0625
		10.878	-4.07085
		10.876	-4.07924
		10.9185	-4.08762
		10.9287	-4.09596
		10.8945	-4.10431
		10.8667	-4.11268
		10.8935	-4.12106
		10.9138	-4.12942
		10.88	-4.13776
		10.862	-4.14609
		10.8868	-4.15443
		10.9082	-4.16277
		10.907	-4.1711
		10.8952	-4.17943
		10.9017	-4.18776
		10.9223	-4.1961
		10.903	-4.20444
		10.8925	-4.21275
		10.904	-4.22103
		10.9177	-4.2293
		10.8887	-4.23759
		10.8805	-4.24592
		10.8965	-4.25427
		10.898	-4.26262
		10.862	-4.27095
		10.861	-4.2793
		10.8942	-4.28767
		10.9503	-4.29604
		10.932	-4.30439
		10.8745	-4.31273
		10.8812	-4.3211
		10.932	-4.32947
		10.915	-4.3378
		10.8812	-4.3461
		10.9002	-4.35439
		10.9318	-4.36273
		10.9015	-4.3711
		10.842	-4.37945
		10.8588	-4.38775
		10.9315	-4.39604
		10.912	-4.40435
		10.8447	-4.41265
		10.8778	-4.42094
		10.9755	-4.42923
		10.9698	-4.43757
		10.8715	-4.44595
		10.856	-4.45432
		10.932	-4.46268
		10.9552	-4.47103
		10.8835	-4.47939
		10.848	-4.48777
		10.9095	-4.49615
		10.933	-4.50451
		10.858	-4.51285
		10.8465	-4.52117
		10.9188	-4.5295
		10.9512	-4.53783
		10.8812	-4.54616
		10.852	-4.55448
		10.9307	-4.56281
		10.968	-4.57116
		10.898	-4.5795
		10.862	-4.5878
		10.9287	-4.59605
		10.9673	-4.60429
		10.8895	-4.61257
		10.833	-4.62089
		10.9032	-4.62921
		10.9485	-4.63754
		10.88	-4.64589
		10.8332	-4.65428
		10.9053	-4.66267
		10.9695	-4.67104
		10.9092	-4.6794
		10.8535	-4.68775
		10.921	-4.69611
		10.968	-4.70446
		10.8942	-4.71279
		10.842	-4.72112
		10.9253	-4.72945
		10.9668	-4.73781
		10.8742	-4.74618
		10.8092	-4.75452
		10.8885	-4.76281
		10.9855	-4.77109
		10.9207	-4.77937
		10.8112	-4.78769
		10.876	-4.79599
		11.0025	-4.80428
		10.9493	-4.81258
		10.837	-4.82091
		10.867	-4.82928
		10.9975	-4.83765
		10.9637	-4.846
		10.8202	-4.85434
		10.8165	-4.86269
		10.967	-4.87103
		10.9927	-4.87934
		10.8542	-4.88764
		10.801	-4.89595
		10.924	-4.9043
		10.9735	-4.9127
		10.8887	-4.9211
		10.87	-4.92948
		10.943	-4.93783
		10.9618	-4.94616
		10.8755	-4.95447
		10.868	-4.96275
		10.9573	-4.97102
		10.9595	-4.97928
		10.8577	-4.98757
		10.858	-4.99592
		10.8763	-5.0001
		10.8892	-5.00094
		10.9295	-5.00928
		10.598	-5.01696
		10.3522	-5.02199
		10.382	-5.02302
		10.6973	-5.02016
		10.8217	-5.01493
		10.7405	-5.00868
		10.768	-5.00161
		10.8835	-4.99366
		10.8768	-4.98495
		10.8078	-4.9758
		10.909	-4.96655
		11.0395	-4.95738
		10.9625	-4.94838
		10.7978	-4.93954
		10.834	-4.93084
		11.0077	-4.92225
		10.9765	-4.91371
		10.7957	-4.90517
		10.8317	-4.89665
		11.021	-4.88819
		11.0187	-4.87978
		10.8228	-4.87136
		10.7935	-4.86292
		10.9823	-4.85451
		11.032	-4.84615
		10.8582	-4.83781
		10.7798	-4.82945
		10.927	-4.82106
		10.983	-4.8127
		10.8598	-4.80438
		10.818	-4.79607
		10.951	-4.78774
		10.9812	-4.7794
		10.827	-4.7711
		10.8003	-4.76284
		10.9763	-4.75455
		11.0337	-4.7462
		10.8698	-4.73782
		10.7938	-4.72944
		10.9423	-4.72107
		11.0205	-4.7127
		10.861	-4.70433
		10.7855	-4.69596
		10.928	-4.68762
		11.0065	-4.67928
		10.8615	-4.67095
		10.7825	-4.66258
		10.916	-4.65421
		11.0155	-4.64585
		10.8968	-4.63751
		10.805	-4.62921
		10.9195	-4.6209
		11.0162	-4.61258
		10.9035	-4.60426
		10.8033	-4.59597
		10.9243	-4.58773
		11.0213	-4.57948
		10.887	-4.57119
		10.7562	-4.56287
		10.879	-4.55452
		11.0318	-4.54617
		10.9298	-4.53779
		10.7765	-4.52938
		10.8675	-4.52101
		11.0337	-4.51267
		10.9497	-4.50434
		10.7845	-4.49598
		10.8542	-4.4876
		11.0293	-4.47924
		10.9688	-4.47091
		10.7865	-4.46257
		10.8173	-4.45422
		11.0033	-4.44587
		10.9808	-4.43754
		10.8018	-4.42923
		10.7955	-4.42091
		10.9698	-4.41258
		10.996	-4.40425
		10.8332	-4.39595
		10.8112	-4.38768
		10.9705	-4.37942
		11.0002	-4.37112
		10.8385	-4.36276
		10.799	-4.35439
		10.9655	-4.34603
		11.0173	-4.33769
		10.8445	-4.32934
		10.7978	-4.32099
		10.942	-4.31264
		10.9775	-4.3043
		10.8235	-4.29597
		10.8122	-4.2876
		10.9935	-4.27922
		11.011	-4.27085
		10.8042	-4.26253
		10.7635	-4.25423
		10.988	-4.24593
		11.0672	-4.23761
		10.8662	-4.22928
		10.7387	-4.22098
		10.9082	-4.21271
		11.038	-4.20443
		10.8895	-4.19614
		10.7555	-4.18783
		10.8968	-4.1795
		11.02	-4.17117
		10.886	-4.16279
		10.7622	-4.15438
		10.9048	-4.14599
		11.047	-4.13764
		10.9155	-4.12933
		10.7705	-4.12099
		10.8923	-4.11261
		11.0408	-4.10424
[truncated: 23,971 more rows]

## Sheet: Fig. 3b
Fig. 3b	top			bottom
	Time (s)	Stress (kPa)		Cycle No.	𝜀 (%)	𝜀 (%)	𝜀 (%)	mean	SD
	-1.90275	0		1	78.5144	90.64	108.996	92.717	12.5306
	-2.04825	0.01		2	76.5608	82.43	106.731	88.5741	13.0609
	-2.18975	0.02		3	74.6843	81.31	103.903	86.6325	12.5081
	-2.072	0.03		4	72.1042	80.65	102.098	84.9506	12.6167
	-2.0385	0.04		5	71.0017	81.46	101.343	84.6017	12.5846
	-2.55025	0.05		6	70.2247	80.46	100.041	83.5754	12.3703
	-3.4115	0.06		7	72.7553	81.57	101.002	85.1089	11.7999
	-4.1155	0.07		8	69.7016	76.44	99.9857	82.0424	12.9826
	-4.968	0.08		9	68.313	75.43	98.2815	80.6748	12.7844
	-6.30375	0.09		10	66.7513	73.12	96.89	78.9204	12.9697
	-7.8935	0.1		11	66.8965	74.08	95.0916	78.6894	11.9632
	-9.29225	0.11		12	64.8995	73.6724	93.7076	77.4265	12.0567
	-10.6728	0.12		13	62.7345	72.3292	92.0903	75.718	12.2216
	-12.4185	0.13		14	60.9015	71.3688	92.9339	75.0681	13.3362
	-14.2897	0.14		15	61.301	70.6764	91.1002	74.3592	12.4411
	-15.786	0.15		16	59.3215	68.3942	89.3522	72.356	12.576
	-17.0557	0.16		17	59.1004	68.1393	88.0453	71.7617	12.0911
	-18.571	0.17		18	58.7214	67.7023	87.5191	71.3143	12.0308
	-20.2118	0.18		19	56.0981	64.8307	87.2656	69.3981	13.1276
	-20.3605	0.181		20	56.7558	65.4361	86.7904	69.6607	12.6202
	-21.6312	0.191
	-22.3883	0.201
	-22.901	0.211
	-22.8455	0.221
	-22.0535	0.231
	-20.6857	0.241
	-19.2752	0.251
	-17.834	0.261
	-16.069	0.271
	-14.0758	0.281
	-12.286	0.291
	-10.6562	0.301
	-8.82325	0.311
	-6.872	0.321
	-5.277	0.331
	-3.97975	0.341
	-2.468	0.351
	-0.748	0.361
	0.7095	0.371
	1.87025	0.381
	3.1925	0.391
	4.6995	0.401
	5.94975	0.411
	6.947	0.421
	8.1135	0.431
	9.498	0.441
	10.7297	0.451
	11.6768	0.461
	12.7197	0.471
	14.0597	0.481
	15.2985	0.491
	16.1395	0.501
	17.0013	0.511
	18.2067	0.521
	19.3552	0.531
	20.1113	0.541
	20.8708	0.551
	21.9472	0.561
	22.9975	0.571
	23.6878	0.581
	24.3475	0.591
	25.2907	0.601
	26.2213	0.611
	26.7948	0.621
	27.3433	0.631
	26.3921	0.641
	27.4709	0.651
	25.1363	0.661
	25.5038	0.671
	26.1458	0.681
	26.814	0.691
	27.1307	0.701
	27.2993	0.711
	27.7135	0.721
	28.198	0.731
	28.3108	0.741
	28.1958	0.751
	28.2232	0.761
	28.2452	0.771
	27.7632	0.781
	26.9447	0.791
	26.355	0.801
	25.9308	0.811
	25.202	0.821
	26.6865	0.831
	27.4645	0.841
	26.6837	0.851
	25.8155	0.861
	24.975	0.871
	24.538	0.881
	24.319	0.891
	23.8315	0.901
	23.0955	0.911
	22.5575	0.921
	22.1245	0.931
	21.3987	0.941
	20.4558	0.951
	19.8345	0.961
	19.4985	0.971
	18.897	0.981
	18.039	0.991
	17.4872	1.001
	17.2785	1.011
	16.8912	1.021
	16.2215	1.031
	15.7605	1.041
	15.6153	1.051
	15.3253	1.061
	14.7588	1.071
	14.3753	1.081
	14.3198	1.091
	14.1575	1.101
	13.7295	1.111
	13.4618	1.121
	13.549	1.131
	13.5593	1.141
	13.2408	1.151
	12.964	1.161
	13.0593	1.171
	13.16	1.181
	12.9057	1.191
	12.6348	1.201
	12.6915	1.211
	12.7875	1.221
	12.6057	1.231
	12.368	1.241
	12.412	1.251
	12.5237	1.261
	12.3707	1.271
	12.1647	1.281
	12.1935	1.291
	12.2802	1.301
	12.1343	1.311
	11.9482	1.321
	12.023	1.331
	12.1475	1.341
	11.9863	1.351
	11.7487	1.361
	11.7885	1.371
	11.99	1.381
	11.9453	1.391
	11.6865	1.401
	11.6593	1.411
	11.8575	1.421
	11.8205	1.431
	11.5773	1.441
	11.5428	1.451
	11.7007	1.461
	11.6655	1.471
	11.4282	1.481
	11.3952	1.491
	11.5617	1.501
	11.5163	1.511
	11.2775	1.521
	11.265	1.531
	11.4528	1.541
	11.4518	1.551
	11.214	1.561
	11.184	1.571
	11.3968	1.581
	11.447	1.591
	11.222	1.601
	11.1312	1.611
	11.328	1.621
	11.4232	1.631
	11.1937	1.641
	11.062	1.651
	11.237	1.661
	11.3477	1.671
	11.1705	1.681
	11.0277	1.691
	11.1852	1.701
	11.3262	1.711
	11.1893	1.721
	11.043	1.731
	11.155	1.741
	11.292	1.751
	11.18	1.761
	11.0442	1.771
	11.1525	1.781
	11.2907	1.791
	11.1867	1.801
	11.0393	1.811
	11.1135	1.821
	11.2725	1.831
	11.1918	1.841
	11.052	1.851
	11.1285	1.861
	11.274	1.871
	11.175	1.881
	11.018	1.891
	11.1035	1.901
	11.2718	1.911
	11.1985	1.921
	11.0198	1.931
	11.0548	1.941
	11.2233	1.951
	11.1898	1.961
	11.0158	1.971
	11.0323	1.981
	11.1705	1.991
	11.1535	2.001
	10.9905	2.011
	11.0038	2.021
	11.1692	2.031
	11.1695	2.041
	10.9893	2.051
	10.9647	2.061
	11.1325	2.071
	11.1905	2.081
	11.0165	2.091
	10.9425	2.101
	11.0995	2.111
	11.1745	2.121
	11.0252	2.131
	10.9463	2.141
	11.079	2.151
	11.1715	2.161
	11.05	2.171
	10.9548	2.181
	11.0512	2.191
	11.129	2.201
	11.0537	2.211
	11.0083	2.221
	11.081	2.231
	11.1013	2.241
	10.9948	2.251
	10.9622	2.261
	11.1065	2.271
	11.167	2.281
	11.0165	2.291
	10.9113	2.301
	11.0452	2.311
	11.1727	2.321
	11.0445	2.331
	10.8978	2.341
	11.01	2.351
	11.1672	2.361
	11.0757	2.371
	10.9223	2.381
	10.9815	2.391
	11.1387	2.401
	11.0935	2.411
	10.9415	2.421
	10.9637	2.431
	11.1135	2.441
	11.1158	2.451
	10.9787	2.461
	10.977	2.471
	11.1065	2.481
	11.0882	2.491
	10.9285	2.501
	10.9318	2.511
	11.1067	2.521
	11.149	2.531
	10.977	2.541
	10.9283	2.551
	11.0643	2.561
	11.1055	2.571
	10.9902	2.581
	10.9552	2.591
	11.0702	2.601
	11.1188	2.611
	10.9902	2.621
	10.9372	2.631
	11.0488	2.641
	11.1025	2.651
	11.007	2.661
	10.9403	2.671
	11.0288	2.681
	11.0965	2.691
	11.0045	2.701
	10.9352	2.711
	11.0228	2.721
	11.107	2.731
	11.027	2.741
	10.9185	2.751
	10.9823	2.761
	11.1052	2.771
	11.0573	2.781
	10.9207	2.791
	10.9552	2.801
	11.0907	2.811
	11.0622	2.821
	10.9287	2.831
	10.9555	2.841
	11.0797	2.851
	11.0448	2.861
	10.9092	2.871
	10.943	2.881
	11.0627	2.891
	11.035	2.901
	10.9347	2.911
	10.9673	2.921
	11.0533	2.931
	11.0035	2.941
	10.894	2.951
	10.9393	2.961
	11.054	2.971
	11.0195	2.981
	10.8887	2.991
	10.9068	3.001
	11.0433	3.011
	11.0265	3.021
	10.8875	3.031
	10.8968	3.041
	11.0332	3.051
	11.0507	3.061
	10.8987	3.071
	10.8598	3.081
	10.9997	3.091
	11.0588	3.101
	10.9328	3.111
	10.8747	3.121
	10.9753	3.131
	11.025	3.141
	10.9128	3.151
	10.8622	3.161
	10.9865	3.171
	11.0435	3.181
	10.901	3.191
	10.8365	3.201
	10.9688	3.211
	11.0393	3.221
	10.9035	3.231
	10.8158	3.241
	10.9467	3.251
	11.0485	3.261
	10.9292	3.271
	10.8107	3.281
	10.883	3.291
	10.9757	3.301
	10.89	3.311
	10.7868	3.321
	10.8768	3.331
	10.9938	3.341
	10.9007	3.351
	10.7842	3.361
	10.856	3.371
	10.9707	3.381
	10.9228	3.391
	10.812	3.401
	10.8493	3.411
	10.9507	3.421
	10.9075	3.431
	10.812	3.441
	10.8655	3.451
	10.9842	3.461
	10.9313	3.471
	10.783	3.481
	10.8143	3.491
	10.9838	3.501
	10.9963	3.511
	10.827	3.521
	10.773	3.531
	10.9295	3.541
	10.999	3.551
	10.8727	3.561
	10.8117	3.571
	10.901	3.581
	10.9405	3.591
	10.861	3.601
	10.853	3.611
	10.9385	3.621
	10.9323	3.631
	10.8145	3.641
	10.8235	3.651
	10.9663	3.661
	10.9938	3.671
	10.8368	3.681
	10.7788	3.691
	10.925	3.701
	11.008	3.711
	10.872	3.721
	10.7863	3.731
	10.9085	3.741
	10.9953	3.751
	10.8773	3.761
	10.782	3.771
	10.9012	3.781
	11.0168	3.791
	10.8905	3.801
	10.7873	3.811
	10.8872	3.821
	10.991	3.831
	10.8978	3.841
	10.7837	3.851
	10.8665	3.861
	10.9992	3.871
	10.9362	3.881
	10.809	3.891
	10.8445	3.901
	10.965	3.911
	10.9275	3.921
	10.8083	3.931
	10.8372	3.941
	10.9712	3.951
	10.9388	3.961
	10.7985	3.971
	10.8175	3.981
	10.9615	3.991
	10.9625	4.001
	10.847	4.011
	10.836	4.021
	10.9283	4.031
	10.9228	4.041
	10.8407	4.051
	10.8535	4.061
	10.9445	4.071
	10.9307	4.081
	10.8232	4.091
	10.8338	4.101
	10.9558	4.111
	10.9622	4.121
	10.8433	4.131
	10.808	4.141
	10.9202	4.151
	10.9748	4.161
	10.8727	4.171
	10.812	4.181
	10.9108	4.191
	10.97	4.201
	10.881	4.211
	10.8145	4.221
	10.9038	4.231
	10.9493	4.241
	10.8745	4.251
	10.8313	4.261
	10.9077	4.271
	10.958	4.281
	10.8925	4.291
	10.821	4.301
	10.8895	4.311
	10.9465	4.321
	10.8908	4.331
	10.8485	4.341
	10.911	4.351
	10.9647	4.361
	10.8807	4.371
	10.8055	4.381
	10.886	4.391
	10.9853	4.401
	10.921	4.411
	10.813	4.421
	10.8488	4.431
	10.963	4.441
	10.9418	4.451
	10.8442	4.461
	10.8618	4.471
	10.937	4.481
	10.9147	4.491
	10.843	4.501
	10.8577	4.511
	10.9345	4.521
	10.9365	4.531
	10.848	4.541
	10.8483	4.551
	10.9338	4.561
	10.9475	4.571
	10.8645	4.581
	10.8343	4.591
	10.913	4.601
	10.9673	4.611
	10.907	4.621
	10.8555	4.631
	10.884	4.641
	10.9085	4.651
	10.878	4.661
	10.8742	4.671
	10.9272	4.681
	10.929	4.691
	10.857	4.701
	10.8545	4.711
	10.935	4.721
	10.9573	4.731
	10.8848	4.741
	10.8247	4.751
	10.8857	4.761
	10.958	4.771
	10.9165	4.781
	10.836	4.791
	10.8688	4.801
	10.934	4.811
	10.924	4.821
	10.8745	4.831
	10.8783	4.841
	10.905	4.851
	10.9072	4.861
	10.893	4.871
	10.9	4.881
	10.913	4.891
	10.9065	4.901
	10.8868	4.911
	10.8955	4.921
	10.921	4.931
	10.9	4.941
	10.858	4.951
	10.8752	4.961
	10.9305	4.971
	10.9223	4.981
	10.849	4.991
	10.8628	5.001
	10.9535	5.011
	10.9482	5.021
	10.8658	5.031
	10.8682	5.041
	10.9372	5.051
	10.939	5.061
	10.8465	5.071
	10.8362	5.081
	10.9522	5.091
	10.986	5.101
	10.8735	5.111
	10.7948	5.121
	10.89	5.131
	10.9832	5.141
	10.925	5.151
	10.83	5.161
	10.8763	5.171
	10.9712	5.181
	10.9467	5.191
	10.832	5.201
	10.8348	5.211
	10.9435	5.221
	10.9642	5.231
	10.8662	5.241
	10.8405	5.251
	10.92	5.261
	10.949	5.271
	10.8812	5.281
	10.8513	5.291
	10.9313	5.301
	10.9555	5.311
	10.877	5.321
	10.8618	5.331
	10.9298	5.341
	10.9515	5.351
	10.8857	5.361
	10.8447	5.371
	10.906	5.381
	10.9367	5.391
	10.8752	5.401
	10.8498	5.411
	10.9338	5.421
	10.98	5.431
	10.8705	5.441
	10.7925	5.451
	10.9132	5.461
	11.0053	5.471
	10.938	5.481
	10.8392	5.491
	10.8673	5.501
	10.948	5.511
	10.918	5.521
	10.8565	5.531
	10.9015	5.541
	10.9495	5.551
	10.8835	5.561
	10.823	5.571
	10.8995	5.581
	10.9932	5.591
	10.9253	5.601
	10.8255	5.611
	10.8655	5.621
	10.978	5.631
	10.9562	5.641
	10.8475	5.651
	10.8528	5.661
	10.9405	5.671
	10.9355	5.681
	10.8715	5.691
	10.8765	5.701
	10.9255	5.711
	10.9285	5.721
	10.8633	5.731
	10.8805	5.741
	10.9657	5.751
	10.9432	5.761
	10.8315	5.771
	10.846	5.781
	10.963	5.791
	10.9812	5.801
	10.8558	5.811
	10.8302	5.821
	10.925	5.831
	10.9575	5.841
	10.8665	5.851
	10.8308	5.861
	10.9213	5.871
	10.9763	5.881
	10.886	5.891
	10.8215	5.901
	10.9035	5.911
	10.9765	5.921
	10.9175	5.931
	10.827	5.941
	10.8827	5.951
	10.9693	5.961
	10.9262	5.971
	10.83	5.981
	10.8667	5.991
	10.9485	6.001
	10.9328	6.011
	10.853	6.021
	10.8755	6.031
	10.937	6.041
	10.9292	6.051
	10.873	6.061
	10.8842	6.071
	10.93	6.081
	10.9132	6.091
	10.8558	6.101
	10.8817	6.111
	10.945	6.121
	10.9295	6.131
	10.8477	6.141
	10.8613	6.151
	10.962	6.161
	10.9495	6.171
	10.849	6.181
	10.847	6.191
	10.9505	6.201
	10.9652	6.211
	10.8705	6.221
	10.8588	6.231
	10.9515	6.241
	10.9565	6.251
	10.8592	6.261
	10.832	6.271
	10.9215	6.281
	10.9755	6.291
	10.8825	6.301
	10.8185	6.311
	10.9025	6.321
	10.9893	6.331
	10.9087	6.341
	10.8195	6.351
	10.8905	6.361
	11.0072	6.371
	10.9727	6.378
	10.967	6.379
	10.813	6.389
	10.549	6.399
	10.4883	6.409
	10.479	6.419
	10.5913	6.429
	10.7323	6.439
	10.799	6.449
	10.8	6.459
	10.759	6.469
	10.8293	6.479
	10.9482	6.489
	10.967	6.499
	10.8508	6.509
	10.8545	6.519
	10.9857	6.529
	11.0077	6.539
	10.8712	6.549
	10.8035	6.559
	10.9065	6.569
	10.9915	6.579
	10.9283	6.589
	10.8588	6.599
	10.8868	6.609
	10.9238	6.619
	10.8968	6.629
	10.8812	6.639
	10.9287	6.649
	10.9362	6.659
	10.8783	6.669
	10.8447	6.679
	10.91	6.689
	10.9792	6.699
	10.9248	6.709
	10.8163	6.719
	10.8423	6.729
	10.9775	6.739
	10.961	6.749
	10.8267	6.759
	10.838	6.769
	10.9665	6.779
	10.9688	6.789
	10.8575	6.799
	10.8488	6.809
	10.9505	6.819
	10.9428	6.829
	10.8415	6.839
	10.8595	6.849
	10.972	6.859
	10.9603	6.869
	10.806	6.879
	10.8115	6.889
	10.964	6.899
	10.9943	6.909
	10.8558	6.919
	10.819	6.929
	10.924	6.939
	10.9727	6.949
	10.8667	6.959
	10.832	6.969
	10.937	6.979
	10.9727	6.989
	10.8485	6.999
	10.811	7.009
	10.9418	7.019
	11.011	7.029
	10.885	7.039
	10.791	7.049
	10.9022	7.059
	10.9992	7.069
	10.8935	7.079
	10.8045	7.089
	10.9082	7.099
	10.9885	7.109
	10.9017	7.119
	10.8003	7.129
	10.8812	7.139
	10.985	7.149
	10.9132	7.159
	10.807	7.169
	10.8802	7.179
	10.9972	7.189
	10.9192	7.199
	10.777	7.209
	10.8545	7.219
	11.008	7.229
	10.962	7.239
	10.8165	7.249
	10.829	7.259
	10.9778	7.269
	10.9702	7.279
	10.824	7.289
	10.8045	7.299
	10.953	7.309
	10.986	7.319
	10.8495	7.329
	10.8135	7.339
	10.944	7.349
	10.9688	7.359
	10.8442	7.369
	10.8135	7.379
	10.9435	7.389
	10.992	7.399
	10.8485	7.409
	10.7777	7.419
	10.9177	7.429
	11.02	7.439
	10.8815	7.449
	10.7703	7.459
	10.9022	7.469
	11.0155	7.479
	10.8912	7.489
	10.7907	7.499
	10.8918	7.509
	11.0038	7.519
	10.9043	7.529
	10.7852	7.539
	10.8875	7.549
	11.011	7.559
	10.9005	7.569
	10.7805	7.579
	10.8785	7.589
	11.0132	7.599
	10.922	7.609
	10.763	7.619
	10.8505	7.629
	11.0267	7.639
	10.939	7.649
	10.77	7.659
	10.8455	7.669
	11.0055	7.679
	10.9463	7.689
	10.7837	7.699
	10.852	7.709
	11.0267	7.719
	10.9575	7.729
	10.7655	7.739
	10.7815	7.749
	10.9863	7.759
	11.0077	7.769
	10.8223	7.779
	10.8107	7.789
	10.9663	7.799
	10.9503	7.809
	10.8075	7.819
	10.8258	7.829
	10.9955	7.839
	10.9897	7.849
	10.7885	7.859
	10.7788	7.869
	10.9832	7.879
	11.0083	7.889
	10.8195	7.899
	10.763	7.909
	10.9355	7.919
	11.0128	7.929
	10.858	7.939
	10.7978	7.949
	10.9393	7.959
	10.9853	7.969
	10.82	7.979
	10.7785	7.989
	10.9595	7.999
	11.0235	8.009
	10.8262	8.019
	10.7482	8.029
	10.9442	8.039
	11.0452	8.049
	10.8575	8.059
	10.7363	8.069
	10.9092	8.079
	11.0515	8.089
	10.895	8.099
	10.7295	8.109
	10.864	8.119
	11.0473	8.129
	10.9413	8.139
	10.754	8.149
	10.8325	8.159
	11.0162	8.169
	10.9467	8.179
	10.766	8.189
	10.8377	8.199
	11.0013	8.209
	10.9405	8.219
	10.7752	8.229
	10.835	8.239
	11.0137	8.249
	10.9543	8.259
	10.7692	8.269
	10.8302	8.279
	11.012	8.289
	10.9753	8.299
	10.773	8.309
	10.789	8.319
	10.9895	8.329
	10.9887	8.339
	10.7935	8.349
	10.8075	8.359
	10.9832	8.369
	10.962	8.379
	10.781	8.389
	10.809	8.399
	11.004	8.409
	10.9835	8.419
	10.756	8.429
	10.774	8.439
	11.0122	8.449
	11.0223	8.459
	10.7752	8.469
	10.7417	8.479
	10.9982	8.489
	11.0568	8.499
	10.8057	8.509
	10.7243	8.519
	10.9467	8.529
	11.0672	8.539
	10.8345	8.549
	10.7097	8.559
	10.9285	8.569
	11.0585	8.579
	10.8462	8.589
	10.7212	8.599
	10.9027	8.609
	11.066	8.619
	10.8938	8.629
	10.7163	8.639
	10.869	8.649
	11.052	8.659
	10.9072	8.669
	10.715	8.679
	10.852	8.689
	11.0867	8.699
	10.9627	8.709
	10.6883	8.719
	10.7705	8.729
	11.0522	8.739
	11.025	8.749
	10.7603	8.759
	10.7635	8.769
	10.9938	8.779
	10.987	8.789
	10.7825	8.799
	10.8085	8.809
	10.995	8.819
	10.9515	8.829
	10.766	8.839
	10.8163	8.849
	11.017	8.859
	10.9527	8.869
	10.7417	8.879
	10.809	8.889
	11.027	8.899
	10.9827	8.909
	10.7575	8.919
	10.7718	8.929
	11.011	8.939
	11.012	8.949
	10.7718	8.959
	10.767	8.969
	11.0103	8.979
	11.0382	8.989
	10.7735	8.999
	10.7063	9.009
	10.9715	9.019
	11.0663	9.029
	10.8102	9.039
	10.7103	9.049
	10.9347	9.059
	11.061	9.069
	10.8545	9.079
	10.7245	9.089
	10.907	9.099
	11.0467	9.109
	10.8622	9.119
	10.7323	9.129
	10.9075	9.139
	11.0527	9.149
	10.8732	9.159
	10.7025	9.169
	10.8725	9.179
	11.0633	9.189
	10.9307	9.199
	10.7342	9.209
	10.8362	9.219
	11.0267	9.229
	10.919	9.239
	10.7297	9.249
	10.8423	9.259
	11.037	9.269
	10.9342	9.279
	10.7398	9.289
	10.8313	9.299
	11.0195	9.309
	10.9338	9.319
	10.7315	9.329
	10.8138	9.339
	11.0375	9.349
	10.9792	9.359
	10.7528	9.369
	10.7895	9.379
	11.0158	9.389
	11.004	9.399
	10.7665	9.409
	10.7665	9.419
	11.0045	9.429
	11.003	9.439
	10.747	9.449
	10.739	9.459
	11.0018	9.469
	11.0382	9.479
	10.7822	9.489
	10.7192	9.499
	10.9503	9.509
	11.0445	9.519
	10.838	9.529
	10.7295	9.539
	10.9125	9.549
	11.016	9.559
	10.857	9.569
	10.766	9.579
	10.9335	9.589
	11.0135	9.599
	10.8235	9.609
	10.7277	9.619
	10.9287	9.629
	11.0548	9.639
	10.861	9.649
	10.6978	9.659
	10.8845	9.669
	11.0578	9.679
	10.907	9.689
	10.74	9.699
	10.8637	9.709
	11.011	9.719
	10.8918	9.729
	10.7518	9.739
	10.8793	9.749
	11.0298	9.759
	10.898	9.769
	10.7203	9.779
	10.8493	9.789
	11.0448	9.799
	10.9335	9.809
	10.7348	9.819
	10.8138	9.829
	11.0352	9.839
	10.9815	9.849
	10.7492	9.859
	10.7915	9.869
	11.0122	9.879
	10.9738	9.889
	10.7472	9.899
	10.7815	9.909
	11.0162	9.919
	10.9925	9.929
	10.7543	9.939
	10.7598	9.949
	10.973	9.959
	11.0077	9.969
	10.812	9.979
	10.7737	9.989
	10.9635	9.999
	10.9912	10.009
	10.7847	10.019
	10.7647	10.029
	10.9722	10.039
	11.018	10.049
	10.8037	10.059
	10.7355	10.069
	10.936	10.079
	11.0218	10.089
	10.8332	10.099
	10.7398	10.109
	10.9302	10.119
	11.0337	10.129
	10.8455	10.139
	10.729	10.149
	10.9043	10.159
	11.0252	10.169
	10.8665	10.179
	10.7628	10.189
	10.907	10.199
	10.997	10.209
	10.8343	10.219
	10.737	10.229
	10.9318	10.239
	11.0568	10.249
	10.8415	10.259
	10.679	10.269
	10.8773	10.279
	11.0922	10.289
	10.9398	10.299
	10.7027	10.309
	10.8187	10.319
	11.041	10.329
	10.9452	10.339
	10.7215	10.349
	10.808	10.359
	11.0262	10.369
	10.9705	10.379
	10.752	10.389
	10.7878	10.399
	10.9808	10.409
	10.9598	10.419
	10.7852	10.429
	10.8325	10.439
	10.9987	10.449
	10.9437	10.459
	10.7393	10.469
	10.7917	10.479
	11.0245	10.489
	10.9932	10.499
	10.755	10.509
	10.763	10.519
	10.979	10.529
	10.989	10.539
	10.7805	10.549
	10.779	10.559
	10.99	10.569
	10.987	10.579
	10.7718	10.589
	10.7658	10.599
	10.9845	10.609
	11.0152	10.619
	10.783	10.629
	10.7365	10.639
	10.9795	10.649
	11.0433	10.659
	10.794	10.669
	10.6922	10.679
	10.9395	10.689
	11.0713	10.699
	10.8327	10.709
	10.6975	10.719
	10.9213	10.729
	11.0732	10.739
	10.8615	10.749
	10.6807	10.759
	10.88	10.769
	11.0815	10.779
	10.8968	10.789
	10.6867	10.799
	10.845	10.809
	11.06	10.819
	10.9123	10.829
	10.707	10.839
	10.8428	10.849
	11.033	10.859
	10.9188	10.869
	10.7197	10.879
	10.826	10.889
	11.0277	10.899
	10.9295	10.909
	10.713	10.919
	10.8372	10.929
	11.0713	10.939
	10.9743	10.949
	10.719	10.959
	10.777	10.969
	11.0312	10.979
	11.0237	10.989
	10.7718	10.999
	10.7668	11.009
	10.992	11.019
	10.9857	11.029
	10.755	11.039
	10.7477	11.049
	10.9668	11.059
	10.984	11.069
	10.769	11.079
	10.7688	11.089
	10.9982	11.099
	11.0075	11.109
	10.7885	11.119
	10.7615	11.129
	10.98	11.139
	11.0062	11.149
	10.7673	11.159
	10.7253	11.169
	10.9673	11.179
	11.0247	11.189
	10.7868	11.199
	10.7085	11.209
	10.9565	11.219
	11.0708	11.229
	10.8345	11.239
	10.6805	11.249
	10.9015	11.259
	11.072	11.269
	10.8698	11.279
	10.6967	11.289
	10.8758	11.299
	11.0625	11.309
	10.9022	11.319
	10.714	11.329
	10.8693	11.339
	11.0382	11.349
	10.8775	11.359
	10.7055	11.369
	10.8565	11.379
	11.0415	11.389
	10.8997	11.399
	10.7103	11.409
	10.85	11.419
	11.0612	11.429
	10.964	11.439
	10.7465	11.449
	10.8153	11.459
	11.043	11.469
	10.9683	11.479
	10.726	11.489
	10.8255	11.499
	11.066	11.509
	10.9917	11.519
	10.728	11.529
	10.7907	11.539
	11.0585	11.549
	11.0382	11.559
	10.7575	11.569
	10.767	11.579
	11.0168	11.589
	11.0242	11.599
	10.7858	11.609
	10.7728	11.619
	10.9965	11.629
	11.0228	11.639
	10.7933	11.649
	10.759	11.659
	10.978	11.669
	11.04	11.679
	10.831	11.689
	10.747	11.699
	10.9398	11.709
	11.0275	11.719
	10.846	11.729
	10.7698	11.739
	10.9515	11.749
	11.0267	11.759
	10.8605	11.769
	10.7583	11.779
	10.9215	11.789
	11.0202	11.799
	10.855	11.809
	10.7557	11.819
	10.9235	11.829
	11.033	11.839
	10.8745	11.849
	10.7467	11.859
	10.917	11.869
	11.036	11.879
	10.8835	11.889
	10.7598	11.899
	10.912	11.909
	11.0388	11.919
	10.869	11.929
	10.731	11.939
	10.888	11.949
	11.0323	11.959
	10.8945	11.969
	10.733	11.979
	10.8588	11.989
	11.0207	11.999
	10.8905	12.009
	10.685	12.019
	10.7598	12.029
	10.8982	12.039
	10.7628	12.049
	10.5175	12.059
	10.5312	12.069
	10.6453	12.079
	10.506	12.089
	10.2163	12.099
	10.1605	12.109
	10.2583	12.119
	10.1225	12.129
	9.79075	12.139
	9.6385	12.149
	9.6765	12.159
	9.53275	12.169
	9.16725	12.179
	8.9265	12.189
	8.84475	12.199
	8.599	12.209
	8.13275	12.219
	7.74375	12.229
	7.512	12.239
	7.11725	12.249
	6.4435	12.259
	5.81275	12.269
	5.343	12.279
	4.7235	12.289
	3.87175	12.299
	3.0705	12.309
	2.39725	12.319
	1.6145	12.329
	0.632	12.339
	-0.3015	12.349
	-1.1	12.359
	-1.99575	12.369
	-3.10775	12.379
	-4.18775	12.389
	-5.0495	12.399
	-5.96	12.409
	-7.1205	12.419
	-8.292	12.429
	-9.2195	12.439
	-10.1318	12.449
	-11.2927	12.459
	-12.503	12.469
	-13.4582	12.479
	-14.3778	12.489
	-15.5488	12.499
	-16.8068	12.509
	-17.83	12.519
	-18.7807	12.529
	-19.9425	12.539
	-21.2117	12.549
	-22.288	12.559
	-23.234	12.569
	-23.8822	12.575
	-23.9948	12.576
	-25.206	12.586
	-26.0055	12.596
	-26.1227	12.606
	-25.7022	12.616
	-24.932	12.626
	-23.7335	12.636
	-22.107	12.646
	-20.4075	12.656
	-18.8117	12.666
	-17.1135	12.676
	-15.1867	12.686
	-13.2825	12.696
	-11.6185	12.706
	-10.0012	12.716
	-8.29675	12.726
	-6.719	12.736
	-5.337	12.746
	-3.9575	12.756
	-2.4525	12.766
	-1.0195	12.776
	0.2105	12.786
	1.401	12.796
	2.73825	12.806
	4.059	12.816
	5.1345	12.826
	6.1365	12.836
	7.2895	12.846
	8.46975	12.856
	9.441	12.866
	10.3435	12.876
	11.4313	12.886
	12.5597	12.896
	13.4648	12.906
	14.2637	12.916
	15.231	12.926
	16.268	12.936
	17.1305	12.946
	17.8675	12.956
	18.749	12.966
	19.6995	12.976
	20.454	12.986
	21.0443	12.996
	21.768	13.006
	22.5783	13.016
	23.2392	13.026
	23.7045	13.036
	24.2088	13.046
	24.841	13.056
	25.349	13.066
	25.6783	13.076
	26.0808	13.086
	26.6265	13.096
	27.045	13.106
	27.092	13.116
	27.002	13.126
	26.9163	13.136
	26.638	13.146
	26.18	13.156
	25.7905	13.166
	25.5688	13.176
	25.2312	13.186
	24.5332	13.196
	23.7407	13.206
	23.2375	13.216
	22.8727	13.226
	22.485	13.236
	22.1505	13.246
	22.0317	13.256
	21.7585	13.266
	21.1292	13.276
	20.4563	13.286
	20.035	13.296
	19.6457	13.306
	19.0808	13.316
	18.5445	13.326
	18.1905	13.336
	17.826	13.346
	17.2267	13.356
	16.6113	13.366
	16.2805	13.376
	16.0517	13.386
	15.6403	13.396
	15.1505	13.406
	14.8838	13.416
	14.713	13.426
	14.3422	13.436
	13.876	13.446
	13.6465	13.456
	13.5933	13.466
	13.4035	13.476
	13.0835	13.486
	12.9725	13.496
	13.033	13.506
	12.9463	13.516
	12.7037	13.526
	12.633	13.536
	12.725	13.546
	12.6553	13.556
	12.4225	13.566
	12.363	13.576
	12.4882	13.586
	12.487	13.596
	12.2982	13.606
	12.211	13.616
	12.3195	13.626
	12.3408	13.636
	12.1795	13.646
	12.0868	13.656
	12.1945	13.666
	12.2315	13.676
	12.0652	13.686
	11.9463	13.696
	12.0382	13.706
	12.071	13.716
	11.894	13.726
	11.762	13.736
	11.8577	13.746
	11.8945	13.756
	11.7188	13.766
	11.575	13.776
	11.6775	13.786
	11.7933	13.796
	11.6463	13.806
	11.4697	13.816
	11.538	13.826
	11.6535	13.836
	11.563	13.846
	11.414	13.856
	11.4375	13.866
	11.522	13.876
	11.4212	13.886
	11.2547	13.896
	11.2635	13.906
	11.3677	13.916
	11.3042	13.926
	11.1398	13.936
	11.152	13.946
	11.2397	13.956
	11.1492	13.966
	10.9693	13.976
	10.9885	13.986
	11.12	13.996
	11.0945	14.006
	10.9362	14.016
	10.9562	14.026
	11.1037	14.036
	11.0957	14.046
	10.94	14.056
	10.9352	14.066
	11.098	14.076
	11.124	14.086
	10.9717	14.096
	10.9235	14.106
	11.0795	14.116
	11.116	14.126
	10.965	14.136
	10.9217	14.146
	11.074	14.156
	11.105	14.166
	10.9485	14.176
	10.905	14.186
	11.0602	14.196
	11.1007	14.206
	10.9493	14.216
	10.9002	14.226
	11.0422	14.236
	11.1118	14.246
	10.976	14.256
	10.8927	14.266
	11.0223	14.276
	11.1085	14.286
	10.9955	14.296
	10.9092	14.306
	11.0033	14.316
	11.0745	14.326
	10.9745	14.336
	10.8857	14.346
	10.9915	14.356
	11.0872	14.366
	10.9748	14.376
	10.8575	14.386
	10.9787	14.396
	11.1077	14.406
	11.0065	14.416
	10.864	14.426
	10.9505	14.436
	11.0838	14.446
	10.9912	14.456
	10.8255	14.466
	10.9128	14.476
	11.0858	14.486
	11.0187	14.496
	10.8298	14.506
	10.8768	14.516
	11.054	14.526
	11.0223	14.536
	10.855	14.546
	10.8742	14.556
	11.041	14.566
	11.0265	14.576
	10.856	14.586
	10.846	14.596
	11.001	14.606
	11.006	14.616
	10.8532	14.626
	10.8267	14.636
	10.974	14.646
	10.9912	14.656
	10.8588	14.666
	10.818	14.676
	10.9473	14.686
	11.0013	14.696
	10.8915	14.706
	10.835	14.716
	10.9485	14.726
	10.985	14.736
	10.8747	14.746
	10.8372	14.756
	10.9678	14.766
	10.9945	14.776
	10.854	14.786
	10.8155	14.796
	10.946	14.806
	11.004	14.816
	10.8878	14.826
	10.823	14.836
	10.9398	14.846
	11.004	14.856
	10.8842	14.866
	10.8048	14.876
	10.9075	14.886
	10.986	14.896
	10.9038	14.906
	10.8258	14.916
	10.9195	14.926
	10.9965	14.936
	10.9132	14.946
	10.81	14.956
	10.8625	14.966
	10.963	14.976
	10.9388	14.986
	10.8613	14.996
	10.9087	15.006
	10.978	15.016
	10.9355	15.026
	10.8605	15.036
	10.8982	15.046
	10.9685	15.056
	10.9235	15.066
	10.829	15.076
	10.8588	15.086
	10.9567	15.096
	10.9522	15.106
	10.8613	15.116
	10.85	15.126
	10.9365	15.136
	10.9595	15.146
	10.891	15.156
	10.8793	15.166
	10.96	15.176
	10.9527	15.186
	10.8742	15.196
	10.8662	15.206
	10.9537	15.216
	10.9545	15.226
	10.8618	15.236
	10.8232	15.246
	10.9092	15.256
	10.965	15.266
	10.9113	15.276
	10.864	15.286
	10.928	15.296
	10.9632	15.306
	10.886	15.316
	10.8535	15.326
	10.9367	15.336
	10.975	15.346
	10.9005	15.356
	10.8637	15.366
	10.922	15.376
	10.962	15.386
	10.9012	15.396
	10.8585	15.406
	10.9132	15.416
	10.97	15.426
	10.9038	15.436
	10.834	15.446
	10.8912	15.456
	10.9705	15.466
	10.9395	15.476
	10.8525	15.486
	10.8788	15.496
	10.9673	15.506
	10.947	15.516
	10.836	15.526
	10.8542	15.536
	10.9447	15.546
	10.938	15.556
	10.8622	15.566
	10.8693	15.576
	10.9452	15.586
	10.975	15.596
	10.913	15.606
	10.8765	15.616
	10.91	15.626
	10.9292	15.636
	10.9118	15.646
	10.9022	15.656
	10.9345	15.666
	10.9338	15.676
	10.8878	15.686
	10.8677	15.696
	10.9125	15.706
	10.9302	15.716
	10.9015	15.726
	10.8758	15.736
	10.9167	15.746
	10.9272	15.756
	10.8735	15.766
	10.8505	15.776
	10.926	15.786
	10.9567	15.796
	10.9043	15.806
	10.8433	15.816
	10.8815	15.826
	10.9467	15.836
	10.9265	15.846
	10.8717	15.856
	10.8857	15.866
	10.9188	15.876
	10.8993	15.886
	10.8693	15.896
	10.8955	15.906
	10.9395	15.916
	10.904	15.926
	10.8605	15.936
	10.9055	15.946
	10.9702	15.956
	10.938	15.966
	10.8682	15.976
	10.8658	15.986
	10.903	15.996
	10.909	16.006
	10.8795	16.016
	10.876	16.026
	10.8822	16.036
	10.892	16.046
	10.9035	16.056
	10.9277	16.066
	10.9375	16.076
	10.9125	16.086
	10.8798	16.096
	10.909	16.106
	10.9535	16.116
	10.9277	16.126
	10.8605	16.136
	10.8503	16.146
	10.9027	16.156
	10.9082	16.166
	10.8645	16.176
	10.8605	16.186
	10.921	16.196
	10.9527	16.206
	10.92	16.216
	10.882	16.226
	10.9158	16.236
	10.9403	16.246
	10.906	16.256
	10.8637	16.266
	10.9027	16.276
	10.9272	16.286
	10.8827	16.296
	10.8545	16.306
	10.913	16.316
	10.9503	16.326
	10.8897	16.336
	10.83	16.346
	10.8938	16.356
	10.9717	16.366
	10.9482	16.376
	10.873	16.386
	10.8758	16.396
	10.9305	16.406
	10.9283	16.416
	10.8755	16.426
	10.8727	16.436
	10.9043	16.446
	10.904	16.456
	10.8798	16.466
	10.9077	16.476
	10.9482	16.486
	10.9287	16.496
	10.8815	16.506
	10.9165	16.516
	10.9543	16.526
	10.9205	16.536
	10.8682	16.546
	10.9027	16.556
	10.9712	16.566
	10.9525	16.576
	10.8655	16.586
	10.8665	16.596
	10.9243	16.606
	10.9275	16.616
	10.8935	16.626
	10.8868	16.636
	10.9292	16.646
	10.8973	16.656
	10.8235	16.666
	10.8423	16.676
	10.947	16.686
	10.9465	16.696
	10.8518	16.706
	10.8057	16.716
	10.895	16.726
	10.9437	16.736
	10.8773	16.746
	10.8465	16.756
	10.908	16.766
	10.926	16.776
	10.8802	16.786
	10.8633	16.796
	10.907	16.806
	10.952	16.816
	10.9153	16.826
	10.8625	16.836
	10.8765	16.846
	10.9185	16.856
	10.9043	16.866
	10.86	16.876
	10.8798	16.886
	10.9328	16.896
	10.9092	16.906
	10.8618	16.916
	10.8897	16.926
	10.924	16.936
	10.9113	16.946
	10.8795	16.956
	10.9165	16.966
	10.9755	16.976
	10.9383	16.986
	10.8685	16.996
	10.8807	17.006
	10.9385	17.016
	10.9413	17.026
	10.8633	17.036
	10.8277	17.046
	10.8835	17.056
	10.9328	17.066
	10.9087	17.076
	10.8742	17.086
	10.873	17.096
	10.8957	17.106
	10.8763	17.116
	10.8725	17.126
	10.911	17.136
	10.9228	17.146
	10.867	17.156
	10.8515	17.166
	10.92	17.176
	10.948	17.186
	10.8997	17.196
	10.864	17.206
	10.903	17.216
	10.9232	17.226
	10.8935	17.236
	10.8645	17.246
	10.8975	17.256
	10.9365	17.266
	10.9123	17.276
	10.8563	17.286
	10.8912	17.296
	10.9447	17.306
	10.9248	17.316
	10.8577	17.326
	10.868	17.336
	10.9257	17.346
	10.9143	17.356
	10.853	17.366
	10.8503	17.376
	10.8897	17.386
	10.908	17.396
	10.8807	17.406
	10.8765	17.416
	10.9065	17.426
	10.89	17.436
	10.862	17.446
	10.8845	17.456
	10.916	17.466
	10.9177	17.476
	10.8795	17.486
	10.8685	17.496
	10.9287	17.506
	10.94	17.516
	10.9012	17.526
	10.8758	17.536
	10.8978	17.546
	10.912	17.556
	10.884	17.566
	10.8447	17.576
	10.8853	17.586
	10.9167	17.596
	10.8825	17.606
	10.8812	17.616
	10.9283	17.626
	10.9512	17.636
	10.9298	17.646
	10.878	17.656
	10.876	17.666
	10.9185	17.676
	10.9287	17.686
	10.8945	17.696
	10.8667	17.706
	10.8935	17.716
	10.9138	17.726
	10.88	17.736
	10.862	17.746
	10.8868	17.756
	10.9082	17.766
	10.907	17.776
	10.8952	17.786
	10.9017	17.796
	10.9223	17.806
	10.903	17.816
	10.8925	17.826
	10.904	17.836
	10.9177	17.846
	10.8887	17.856
	10.8805	17.866
	10.8965	17.876
	10.898	17.886
	10.862	17.896
	10.861	17.906
	10.8942	17.916
	10.9503	17.926
	10.932	17.936
	10.8745	17.946
	10.8812	17.956
	10.932	17.966
	10.915	17.976
	10.8812	17.986
	10.9002	17.996
	10.9318	18.006
	10.9015	18.016
	10.842	18.026
	10.8588	18.036
	10.9315	18.046
	10.912	18.056
	10.8447	18.066
	10.8778	18.076
	10.9755	18.086
	10.9698	18.096
	10.8715	18.106
	10.856	18.116
	10.932	18.126
	10.9552	18.136
	10.8835	18.146
	10.848	18.156
	10.9095	18.166
	10.933	18.176
	10.858	18.186
	10.8465	18.196
	10.9188	18.206
	10.9512	18.216
	10.8812	18.226
	10.852	18.236
	10.9307	18.246
	10.968	18.256
	10.898	18.266
	10.862	18.276
	10.9287	18.286
	10.9673	18.296
	10.8895	18.306
	10.833	18.316
	10.9032	18.326
	10.9485	18.336
	10.88	18.346
	10.8332	18.356
	10.9053	18.366
	10.9695	18.376
	10.9092	18.386
	10.8535	18.396
	10.921	18.406
	10.968	18.416
	10.8942	18.426
	10.842	18.436
	10.9253	18.446
	10.9668	18.456
	10.8742	18.466
	10.8092	18.476
	10.8885	18.486
	10.9855	18.496
	10.9207	18.506
	10.8112	18.516
	10.876	18.526
	11.0025	18.536
	10.9493	18.546
	10.837	18.556
	10.867	18.566
	10.9975	18.576
	10.9637	18.586
	10.8202	18.596
	10.8165	18.606
	10.967	18.616
	10.9927	18.626
	10.8542	18.636
	10.801	18.646
	10.924	18.656
	10.9735	18.666
	10.8887	18.676
	10.87	18.686
	10.943	18.696
	10.9618	18.706
	10.8755	18.716
	10.868	18.726
	10.9573	18.736
	10.9595	18.746
	10.8577	18.756
	10.858	18.766
	10.8763	18.771
	10.8892	18.772
	10.9295	18.782
	10.598	18.792
	10.3522	18.802
	10.382	18.812
	10.6973	18.822
	10.8217	18.832
	10.7405	18.842
	10.768	18.852
	10.8835	18.862
	10.8768	18.872
	10.8078	18.882
	10.909	18.892
	11.0395	18.902
	10.9625	18.912
	10.7978	18.922
	10.834	18.932
	11.0077	18.942
	10.9765	18.952
	10.7957	18.962
	10.8317	18.972
	11.021	18.982
	11.0187	18.992
	10.8228	19.002
	10.7935	19.012
	10.9823	19.022
	11.032	19.032
	10.8582	19.042
	10.7798	19.052
	10.927	19.062
	10.983	19.072
	10.8598	19.082
	10.818	19.092
	10.951	19.102
	10.9812	19.112
	10.827	19.122
	10.8003	19.132
	10.9763	19.142
	11.0337	19.152
	10.8698	19.162
	10.7938	19.172
	10.9423	19.182
	11.0205	19.192
	10.861	19.202
	10.7855	19.212
	10.928	19.222
	11.0065	19.232
	10.8615	19.242
	10.7825	19.252
	10.916	19.262
	11.0155	19.272
	10.8968	19.282
	10.805	19.292
	10.9195	19.302
	11.0162	19.312
	10.9035	19.322
	10.8033	19.332
	10.9243	19.342
	11.0213	19.352
	10.887	19.362
	10.7562	19.372
	10.879	19.382
	11.0318	19.392
	10.9298	19.402
	10.7765	19.412
	10.8675	19.422
	11.0337	19.432
	10.9497	19.442
	10.7845	19.452
	10.8542	19.462
	11.0293	19.472
	10.9688	19.482
	10.7865	19.492
	10.8173	19.502
	11.0033	19.512
	10.9808	19.522
	10.8018	19.532
	10.7955	19.542
	10.9698	19.552
	10.996	19.562
	10.8332	19.572
	10.8112	19.582
	10.9705	19.592
	11.0002	19.602
	10.8385	19.612
	10.799	19.622
	10.9655	19.632
	11.0173	19.642
	10.8445	19.652
	10.7978	19.662
	10.942	19.672
	10.9775	19.682
	10.8235	19.692
	10.8122	19.702
	10.9935	19.712
	11.011	19.722
	10.8042	19.732
	10.7635	19.742
	10.988	19.752
	11.0672	19.762
	10.8662	19.772
	10.7387	19.782
	10.9082	19.792
	11.038	19.802
	10.8895	19.812
	10.7555	19.822
	10.8968	19.832
	11.02	19.842
	10.886	19.852
	10.7622	19.862
	10.9048	19.872
	11.047	19.882
	10.9155	19.892
	10.7705	19.902
	10.8923	19.912
	11.0408	19.922
[truncated: 23,971 more rows]

## Sheet: Fig. 3c
					Fig. 3c
Fig. 3c	0 min			0 min'			20 min			20 min'				Inset
	Distance (mm)	Shear strength (kPa)		Distance (mm)	Shear strength (kPa)		Distance (mm)	Shear strength (kPa)		Distance (mm)	Shear strength (kPa)			Time (min)	Percecntage (%)	Percecntage (%)	Percecntage (%)	mean	SD
	-0.00698	-0.31775		0.00268	0.3105		0	1.00475		0	0.64725			0	94.61	89.72	97.43	93.92	3.18
	0.00143	0.9355		0.01117	1.6345		0.00834	2.40475		0.00834	1.722			5	89.72	83.13	92.74	88.53	4.01
	0.00973	2.41575		0.01962	3.21375		0.01668	3.65225		0.01667	2.9595			10	71.47	78.94	74.65	75.02	3.06
	0.01803	4.01625		0.02805	4.8265		0.02506	4.65225		0.02499	4.03475			20	67.47	73.43	70.42	70.44	2.43
	0.02643	5.35425		0.03648	6.094		0.03347	5.77225		0.03331	4.91975			40	57.68	46.74	51.4	51.94	4.48
	0.03497	6.5165		0.04489	7.2085		0.04188	7.113		0.04164	5.95475			80	33.74	39.48	41.13	38.11	3.16
	0.04357	7.864		0.05327	8.55825		0.05024	8.3135		0.04997	7.15
	0.05212	9.31475		0.06162	10.0237		0.05856	9.22475		0.05829	8.1845
	0.06057	10.5105		0.06995	11.1862		0.06688	10.2342		0.06658	9.0135
	0.06895	11.5005		0.07831	12.0892		0.07521	11.4863		0.07487	9.9695
	0.07731	12.6362		0.0867	13.173		0.08353	12.6425		0.08317	11.1043
	0.08567	13.8522		0.09507	14.4383		0.09185	13.4715		0.09149	12.0805
	0.09402	14.8285		0.10339	15.4837		0.10016	14.3097		0.09984	12.8142
	0.10232	15.6222		0.11169	16.2767		0.10849	15.4447		0.10817	13.6382
	0.11061	16.575		0.12001	17.203		0.11683	16.5675		0.11649	14.6625
	0.11891	17.6588		0.12836	18.2935		0.12515	17.366		0.12481	15.575
	0.12725	18.5028		0.1367	19.1977		0.13344	18.1215		0.13317	16.1637
	0.13558	19.124		0.14502	19.8603		0.14172	19.1273		0.14155	16.7192
	0.1439	19.949		0.15334	20.652		0.15001	20.157		0.14991	17.4808
	0.1522	21.0103		0.1617	21.586		0.15834	20.9325		0.15825	18.2635
	0.16055	21.8742		0.17006	22.3268		0.16669	21.6427		0.16661	18.812
	0.16891	22.471		0.17839	22.8053		0.17502	22.5513		0.17499	19.3107
	0.17726	23.1678		0.18671	23.4135		0.18333	23.4533		0.18336	19.9812
	0.18559	24.0668		0.19504	24.168		0.19164	24.1135		0.19169	20.6778
	0.19392	24.827		0.20341	24.7105		0.2	24.709		0.19998	21.1895
	0.20228	25.3063		0.21179	24.9767		0.20838	25.4788		0.2083	21.6985
	0.21066	25.7738		0.22017	25.3227		0.21675	26.2413		0.21666	22.3828
	0.21903	26.3185		0.22852	25.8113		0.2251	26.7182		0.22502	23.0465
	0.22738	26.6318		0.23686	26.1087		0.23346	27.056		0.23334	23.4563
	0.23573	26.6262		0.24521	26.0113		0.24183	27.6182		0.24163	23.808
	0.24409	26.6335		0.25357	25.8883		0.2502	28.2428		0.24992	24.302
	0.25245	26.7282		0.26191	25.9025		0.25852	28.6205		0.2582	24.7082
	0.26078	26.5185		0.27023	25.6642		0.26682	28.879		0.26647	24.7355
	0.2691	25.7647		0.27855	25.025		0.27514	29.3538		0.27476	24.552
	0.27742	24.8182		0.28689	24.2993		0.2835	29.9372		0.28308	24.3983
	0.28574	23.968		0.2952	23.6678		0.29186	30.2823		0.29143	24.003
	0.29406	22.9627		0.3035	22.8965		0.30019	30.4412		0.29979	23.0003
	0.30234	21.6515		0.31177	21.854		0.30848	30.7437		0.30815	21.6615
	0.31061	20.424		0.32004	20.865		0.31677	31.1135		0.31652	20.5383
	0.31887	19.5098		0.32836	20.147		0.32505	31.2265		0.32487	19.6988
	0.32718	18.659		0.3367	19.3873		0.33333	31.1258		0.33323	18.8818
	0.33554	17.6435		0.34506	18.2227		0.34161	31.192		0.34159	18.224
							0.34992	31.3792
							0.35826	31.2157
							0.3666	30.5227
							0.37493	29.6372
							0.38329	28.789
							0.39166	27.8783
							0.40004	26.936

## Sheet: Fig. 3e
Fig. 3e
	Displacement (mm)	Force (N)
	0	-0.00218
	0.021952	0.02795
	0.092928	0.081532
	0.160272	0.182807
	0.226936	0.327235
	0.293656	0.427541
	0.360256	0.558195
	0.427064	0.7109
	0.493616	0.91585
	0.560304	1.15996
	0.62696	1.43545
	0.69368	1.78143
	0.7604	2.14415
	0.826944	2.55832
	0.893688	3.02344
	0.960224	3.57699
	1.02707	4.16231
	1.09362	4.83288
	1.16042	5.5685
	1.22694	6.3506
	1.29365	7.19815
	1.36042	8.02155
	1.42695	8.75555
	1.49366	9.48505
	1.56025	9.99235
	1.6271	11.0772
	1.69358	12.0625
	1.7604	13.0467
	1.82701	14.0457
	1.89361	15.0342
	1.96035	16.1015
	2.02694	17.2074
	2.09372	18.2974
	2.16025	19.3119
	2.22706	20.1025
	2.28026	20.8639
	2.28489	22.4869
	2.29022	23.8311
	2.29626	21.1959
	2.30834	23.8211
	2.37507	25.8984
	2.4416	27.7166
	2.50838	29.4108
	2.57498	31.0344
	2.64166	32.6155
	2.70834	34.1619
	2.77496	35.686
	2.84171	37.1466
	2.90822	38.5389
	2.97503	39.9179
	3.04158	41.2923
	3.10836	42.6435
	3.17499	43.9969
	3.24165	45.3529
	3.30834	46.6807
	3.37498	47.9762
	3.44174	49.2614
	3.50822	50.5805
	3.57504	51.8665
	3.64155	53.126
	3.7083	54.337
	3.77496	55.532
	3.84165	56.68
	3.90834	57.8225
	3.97496	58.961
	4.04172	60.058
	4.10819	61.146
	4.17515	62.18
	4.24154	63.245
	4.30828	64.2745
	4.37499	65.3225
	4.44158	66.3555
	4.50836	67.367
	4.57486	68.3615
	4.6418	69.311
	4.70823	70.2575
	4.77505	71.1485
	4.8416	72.0345
	4.9083	72.859
	4.97499	73.6795
	5.0416	74.4765
	5.10842	75.267
	5.17498	76.0615
	5.24174	76.8275
	5.30823	77.595
	5.37502	78.326
	5.44156	79.0635
	5.50833	79.8125
	5.57497	80.561
	5.64162	81.2915
	5.70838	82.027
	5.77494	82.7585
	5.84174	83.501
	5.90826	84.233
	5.97502	84.977
	6.04157	85.717
	6.10834	86.45
	6.17497	87.1975
	6.24164	87.937
	6.30836	88.705
	6.37496	89.4445
	6.44172	90.2165
	6.50826	90.981
	6.57502	91.7445
	6.64156	92.5295
	6.70832	93.3065
	6.77501	94.1015
	6.84165	94.8845
	6.90838	95.6985
	6.97497	96.509
	7.04174	97.331
	7.10825	98.152
	7.17503	98.957
	7.24157	99.8025
	7.30833	100.638
	7.37498	101.464
	7.44166	102.291
	7.50841	103.121
	7.57491	103.967
	7.64175	104.793
	7.70823	105.633
	7.77502	106.461
	7.84158	107.293
	7.90834	108.143
	7.97498	108.98
	8.0416	109.821
	8.1084	110.644
	8.17496	111.493
	8.24176	112.31
	8.30824	113.132
	8.37496	113.937
	8.4416	114.742
	8.5084	115.525
	8.57496	116.28
	8.64168	117.041
	8.7084	117.785
	8.77496	118.524
	8.84176	119.258
	8.90824	119.978
	8.97496	120.678
	9.04168	121.392
	9.10832	122.069
	9.17504	122.753
	9.2416	123.412
	9.30832	124.091
	9.37496	124.766
	9.44168	125.441
	9.50832	126.11
	9.57504	126.762
	9.6416	127.445
	9.70832	128.083
	9.77496	128.745
	9.8416	129.403
	9.90832	130.052
	9.97496	130.696
	10.0418	131.325
	10.1082	131.953
	10.175	132.558
	10.2416	133.196
	10.3083	133.804
	10.375	134.393
	10.4417	134.989
	10.5083	135.557
	10.575	136.167
	10.6417	136.767
	10.7082	137.387
	10.7751	137.95
	10.8416	138.5
	10.9083	139.008
	10.975	139.547
	11.0417	140.075
	11.1084	140.626
	11.175	141.164
	11.2417	141.686
	11.3082	142.181
	11.3751	142.628
	11.4416	143.147
	11.5083	143.659
	11.575	144.194
	11.6416	144.677
	11.7084	145.162
	11.775	145.561
	11.8417	146.023
	11.9082	146.392
	11.9751	146.599
	12.0415	146.704
	12.1083	146.973
	12.175	147.029
	12.2417	146.709
	12.3084	146.262
	12.375	145.328
	12.4417	143.916
	12.5082	140.393
	12.575	136.925
	12.6416	133.456
	12.7083	129.374
	12.775	124.834
	12.8416	121.079
	12.9084	117.227
	12.975	113.428
	13.0418	109.784
	13.1082	105.308
	13.175	101.364
	13.2416	97.2665
	13.3083	93.5595
	13.375	89.936

## Sheet: Fig. 3f
Fig. 3f
		Non-Ox					Chem-Ox						Electro-Ox
		Non-Ox-shear	Non-Ox-tensile	Non-Ox-interfical			Chem-Ox-shear	Chem-Ox-tensile	Chem-Ox-interfical				Electro-Ox-shear	Electro-Ox-tensile	Electro-Ox-interfical
		0.2594	0.81047	0.307498			0.843442	0.52495	0.364318				1.748	1.1431	1.25894
		0.20171	0.98174	0.120101			0.58285	0.646799	0.570273				1.268	1.2046	1.63835
		0.25891	0.838443	0.34375			0.619278	0.685375	0.430909				1.536	1.0901	1.04179
		0.272	0.845	0.14805			0.634	0.656	0.486				1.2508	1.434	1.12423
		0.208	0.907	0.22985			0.728	0.609	0.414				1.46	1.37362	1.276
	mean	0.24	0.877	0.2298		mean	0.68154	0.62442	0.4531			mean	1.45	0.92158	1.268
	SD	0.0291481	0.061329	0.0868775		SD	0.094	0.0554	0.0703			SD	0.184222	0.0972281	0.204523

## Sheet: Fig. 3g
Fig. 3g
		Shear strength (kPa)
		Vessel	Stomach	Liver	Intestine	Heart
		79.55	36.76	28.48	34.597	42.141
		77.659	19.41	29.52	36.765	40.146
		69.108	21.699	38.16	30.89	39.85
		75.496	38.62	36	34.43	41.03
		87.1	38.68	27.74	29.22	37.13
	mean	77.8	31	32	33.2	40
	SD	5.83	8.6	4.26	2.73	1.66

## Sheet: Fig. 3h
Fig. 3h
		Shear strength (MPa)
		Vessel	Stomach	Liver	Intestine	Heart
		0.170767	0.152978	0.154686	0.0796	0.142431
		0.326433	0.12525	0.14547	0.11659	0.142101
		0.187699	0.124678	0.163902	0.09179	0.153502
		0.28103	0.12522	0.1394	0.104796	0.13647
		0.282738	0.12431	0.1694	0.110974	0.1433
	mean	0.25	0.13	0.155	0.101	0.144
	SD	0.06	0.01125	0.01113	0.01342	0.00612

[truncated: 57 more sheets: Fig. 3i, Fig. 4b, Fig. 4d, Fig. 4f, Fig. 6b, Fig. 6c, Fig. 6h, Fig. 6i, Fig. 6j, Fig. 6k, Fig. 6l, Fig. 6m, Fig. 6n, Fig. 6o, Fig. 6p, Fig. 6q, Fig. 6r, Fig. 6s, Supp. Fig. 1b, Supp. Fig. 1c …]
